# Supplementary material for: Differential IL18 signaling via IL18 receptor and Na-Cl co-transporter discriminating thermogenesis and glucose metabolism regulation
Source: Nat Commun. 2022 Dec 8;13:7582. doi: 10.1038/s41467-022-35256-8 (PMC9732325; doi:10.1038/s41467-022-35256-8)
Supplement: Supplementary file 3 — Source Data [file 41467_2022_35256_MOESM3_ESM.xlsx]

## Sheet: Figure 1
Fig. 1a
	EAT				SAT				BAT
IL18	1.45985	0.708473	1.20164	0.630031	0.910992	1.58572	3.0419	2.19653	49.4181	44.3633	39.2683	24.4791		0.837	0	0	0.667725
IL18r	1.19813	1.22335	0.665383	0.913135	1.40355	0.971519	0.997429	1.13201	1.34397	1.41462	1.44653	0.541205					1.16437
NCC	0.667725	1.16437	1.1323	1.03561	1.11597	1.42105	0.881751	1.09605	3.27117	3.18295	3.22041	2.06346		0.646	0	0	1.1323
																	1.03561
Fig. 1b																	1.11597
EAT	Control				CL316243				P								1.42105
IL18	2.9395	0.38557	0.349824	0.325103	23.9756	20.8259	27.3112	27.0349	0.0286		2.9395						0.881751
IL18r	0.568439	2.87431	0.434346	0.122903	2.83479	1.72847	4.2036	3.90953			0.38557						1.09605
NCC	1.00749	1.10502	0.9744	0.913085	0.823663	0.564183	0.730141	0.831775	0.0286		0.349824						3.27117
											0.325103						3.18295
SAT	Control				CL316243						23.9756						3.22041
IL18	1.13088	0.900458	1.01135	0.957315	49.0136	45.9865	60.3378	49.8404			20.8259						2.06346
IL18r	0.590908	0.849542	1.49984	1.05971	1.40478	0.453461	1.71174	0.598053			27.3112
NCC	1.43822	0.918613	0.807973	0.835197	1.19069	0.779048	0.913942	1.43412			27.0349
BAT	Control				CL316243
IL18	1.05746	1.02669	1.01865	0.897203	1.42651	1.20028	0.977949	1.07587
IL18r	1.51382	1.93757	0.20696	0.341644	1.73767	0.805928	0.836822	1.97521
NCC	1.18755	0.945945	0.907083	0.959425	2.66489	1.92345	1.49101	1.23633
Fig. 1c
EAT	LFD						HFD
IL18	2.17273	0.561389	1.57055	0.424607	0.26895	1.00177	5.10332	3.98546	7.17089	5.25383	3.99544	4.16429
IL18r	0.994675	0.504407	0.294017	1.30715	1.71645	1.18331	4.69233	2.68811	3.32663	2.22995	2.17166	1.02394
NCC	0.875262	0.819522	1.07181	0.967495	1.19733	1.06858	0.5886	0.494238	0.405777	1.10072	1.12526	0.92964
SAT	LFD						HFD
IL18	1.01769	0.782778	0.863992	1.18036	0.651396	1.50378	0.121909	0.07795	0.193815	0.152542	0.066076	0.088246
IL18r	0.537277	0.579703	0.783168	1.82237	1.10024	1.17725	1.04081	0.634009	0.989759	0.730823	1.03393	0.677731
NCC	1.4009	0.606497	0.590686	0.81435	1.06587	1.5217	0.759142	0.874764	0.441735	0.937974	0.654374	0.865442
BAT	LFD						HFD
IL18	1.04737	1.55461	1.31163	0.849453	0.450131	0.786814	0.020769	0.212146	0.230474	0.197068	0.292467	0.584188
IL18r	0.966678	1.35067	1.08762	1.16721	0.748718	0.679103	0.377953	0.340956	0.25564	0.399744	0.286966	0.444181
NCC	0.912659	1.17589	1.1285	1.24534	0.983707	0.553899	0.421406	0.288193	0.102258	0.209241	0.108075	0.128594
Fig. 1e
WAT	Non-induced			Induced
IL18	0.949615	0.938562	1.11182	10.192	10.1379	10.4304
IL18r	1.04361	0.971164	0.985224	12.1765	12.0315	12.5672
NCC	1.01179	1.09071	0.897496	1.39261	2.00866	2.48483
BAT	Non-induced			Induced
IL18	0.36853	1.3073	1.32417	3.03471	3.02725	2.85049
IL18r	0.8032	1.11273	1.08407	2.53548	1.95824	2.59824
NCC	1.06724	0.972481	0.960283	12.2094	12.9038	14.2567
Fig. 1f	SVF					Mature adipocyte fraction
EAT	0.866157	1.12087	1.11155	0.890879	1.04016	0.015709	0.173967	0.194372	0.209669	0.14075
SAT	4.14921	3.85783	2.42124	2.3237	4.21424	0.02384	0.010589	0.024765	0.067275	0.009596
BAT	0.452524	0.332231	0.458249	0.453128	0.55599	17.3309	22.996	18.1246	25.0003	28.4337
Fig. 1g	LFD	HFD	CL316243
	28.456	299.504	143.134
	218.534	191.924	215.086
	105.106	158.63	425.654
	136.376	189.75	456.474
	110.894	144.544	94.158
	218.593	157.129	368.9
	62.6871	103.32	336.994
	52.2292	104.245	126.248
	178.155	178.155
	131.768	167.515
	111.472	404.994
	139.87	193.542
		193.043
Fig. 1a
																62 Kda	IL18r
																																		37 Kda	GAPDH
							22 KDa	IL18																	125 Kda	NCC
Fig. 1b-EAT
														62 Kda	IL18r
																						125 Kda	NCC							37 Kda	GAPDH
						22 KDa	IL18
Fig. 1b-SAT
						22 KDa	IL18							62 Kda	IL18r															37 Kda	GAPDH
																						125 Kda	NCC
Fig. 1b-BAT
																														37 Kda	GAPDH
														62 Kda	IL18r
																						125 Kda	NCC
						22 KDa	IL18
Fig. 1c-EAT
																62 Kda	IL18r
																									125 Kda	NCC
																																		37 Kda	GAPDH
							22 KDa	IL18
Fig. 1c-SAT
																62 Kda	IL18r								125 Kda	NCC
							22 KDa	IL18																										37 Kda	GAPDH
Fig. 1c-BAT
							22 KDa	IL18								62 Kda	IL18r
																									125 Kda	NCC
																																		37 Kda	GAPDH
Fig. 1e-WAT
														62 Kda	IL18r															37 Kda	GAPDH
																						125 Kda	NCC
						22 KDa	IL18
Fig. 1e-BAT
														62 Kda	IL18r
						22 KDa	IL18															125 Kda	NCC
																														37 Kda	GAPDH

## Sheet: Figure 2
Fig. 2a
Body weight	6	7	8	9	10	11	12	13	14	15	16	17	18	weeks
WT 1	21.2	25.3	27.2	27.8	28.5	31	33.8	36.2	38	35.6	44.4	40	47.2
WT 2	20.7	22.6	24.1	27.1	28.4	30.5	31.1	36.5	34.1	39.6	38	44.2	42.5
WT 3	19	22.6	24.6	26	29.1	31.3	33.5	34	39.6	38.5	41.2	41.8	45.4
WT 4	18.5	22.8	23.7	27.1	27.3	28.4	32.7	32.5	36.4	42.4	40.77	46.8	42.3
WT 5	18	22.2	23.9	27.4	27.2	28.1	29.5	32.3	34.1	35.6	34.4	38.3	37.1
WT 6	19.5	21.1	23.9	26.1	27.1	28.7	30.8	32.4	31.9	33.2	35.8	34.7	36.5
WT 7	21.4	23	25.9	25.5	28.2	29.8	31.3	30.1	32.5	33.1	34.2	36.7	40.4
WT 8	21.3	22.3	24.4	26	26.7	28.3	30.3	31.9	34.5	34.2	36.8	36.8	38.7
WT 9	19.5	23.8	23.9	25.6	27.2	30.1	30.7	32.8	32.5	32.4	35.8	35.9	36
WT 10	19.5	23.8	24.8	26.9	28.9	28.3	30.8	31.7	32.8	34.1	33.9	34.1	38.2
WT 11	20.5	21.9
WT 12	21.3	22.2
NCC-/- 1	19.9	24.1	25.6	27.9	31.4	34.3	36.2	38.2	39.6	39	40	41.5	43.4
NCC-/- 2	19.9	24	26	28.8	31.6	34.3	33.8	38.3	38	40.6	43	41.9	42.3
NCC-/- 3	20.7	23.8	24.7	29.4	29.1	32.3	35.9	36.2	37.2	38.9	40	45.2	46
NCC-/- 4	20.6	23	23	26.7	28.6	28.1	30.6	31.6	33.6	35.7	35.3	37.2	39.6
NCC-/- 5	20.8	22.5	24.4	26.2	26.1	28.4	30	32.5	31.8	32.9	38.1	38.8	38.5
NCC-/- 6	20.1	24.1	23.3	29.9	28.3	37.8	40.7	42.8	33.4	34.9	35.5	37	40.7
NCC-/- 7	21.1	21.9	25.4	29.5	33.9	30.9	33.3	35.9	44.5	45.1	46	46.8	47.4
NCC-/- 8	19.6	23.6	26.8	25.8	28.8	29.4	31	33.6	37.5	39.9	41.5	40.6	45.7
NCC-/- 9	19.6	23.2	26.6	26.6	27.8	29.7	33	32.6	35.5	36.9	38.7	43.3	42.1
NCC-/- 10	20.1	22.1	24.5	28.4	29.8	30.3	32	35.1	36.3	34.9	36.3	37.8	41.3
NCC-/- 11	19.7	24.6	24.4	26.8	28.5	31.3	30.9	35.3	36.5	38.5	39.5	41.5	39.4
NCC-/- 12	19.4	22.4	25.7	27.9	28.8	31.4	33.1	35.8	33.9	38.2	38.8	40.5	42.8
NCC-/- 13	21.3	23.8	24.9
NCC-/- 14	19.4
IL-18R-/- 1	20.8	23.4	25.6	28.6	31.3	33.5	32.6	36.5	40.4	43.2	40	42.2	41.3
IL-18R-/- 2	21.1	23	25.6	27	31.5	29.5	31.8	34.4	34.7	39.4	38.2	41.7	43
IL-18R-/- 3	20	24.3	26.6	27.9	29.3	30.6	34.9	38.3	35.5	37.6	39.7	43.4	43.3
IL-18R-/- 4	19.1	23.1	25.8	27.2	29.2	32.5	35.9	32.4	38	36.7	42.5	39.7	45.9
IL-18R-/- 5	20	22.8	24.8	27	26.5	29.6	31.8	32.9	36.4	38.8	42.1	40.4	44.6
IL-18R-/- 6	20.8	25.3	24	25.7	26.9	29.3	29.8	34.7	38.1	35.4	41.3	38.9	38.8
IL-18R-/- 7	21.5	23.9	23.4	25.8	28.8	28.1	32.8	30.8	31.5	33.1	38.2	44	42.4
IL-18R-/- 8	20.8	22.1	22.3	24.6	27.6	31.4	33.7	35	34.3	36.2	35	37.6	44.9
IL-18R-/- 9	21	22.9	23.9	25.5	27.4	31.9	34.2	35.3	37	41.3	36.3	43.6	48.4
IL-18R-/- 10	20.8	23.6	25.1	26.9	32.4	34.1	34	37.7	40.2	41.2	39.1	43.9	40.8
IL-18R-/- 11	21.4	22.9	26	27.2	29.8	31.9	35.9	34.6	33.8	39.5	41.1	41.5	43
IL-18R-/- 12	19.8	22.9	26.6	29.3	29.5	28.7	30.1	31.7	37.3	38.6	39.7	41	43.7
IL-18R-/- 13	20.2	23	25.5
IL-18R-/- 14	21.1	23.9
IL-18R-/-NCC-/- 1	20.8	24.3	29.5	27.8	33.2	33.9	35.2	36.8	40.6	39.4	40.8	43.3	43.2
IL-18R-/-NCC-/- 2	19.2	26.5	26.3	28.2	29.3	32	33.5	36.1	41.8	42.7	39.9	41	42.7
IL-18R-/-NCC-/- 3	20.3	23.9	26	28.8	30.2	34.5	35.8	37.2	38	41.4	41.9	42	47.8
IL-18R-/-NCC-/- 4	20	24.5	26.3	27.8	30.5	33.9	42.7	37.8	38.4	39.2	44.1	45.9	44.6
IL-18R-/-NCC-/- 5	19.8	23.1	30.4	34	39.1	36.1	45.6	45.3	45.4	48.8	49.7	49.7	50.8
IL-18R-/-NCC-/- 6	20.4	22.4	24.3	29.8	33.4	39	38.2	40.7	43.2	45.7	48	50.2	50.3
IL-18R-/-NCC-/- 7	20.8	25.4	24.9	37	39.9	40.9	43.9	44.4	44.5	46.4	48.4	49.5	50
IL-18R-/-NCC-/- 8	21.3	24.3	31.8	32.4	36.2	43.2	35.2	46.5	47.5	45.9	47.4	48.2	49.4
IL-18R-/-NCC-/- 9	21.7	23.9	27.3	29.4	31.1	33.3	35.9	37.1	37.8	40.9	41.9	42.7	44.5
IL-18R-/-NCC-/- 10	20	22.9	25.6	27.4	29.7	33.9	34.5	37.3	37.9	39.3	40.2	42.6	43.2
IL-18R-/-NCC-/- 11	20.1	23.5	25.5	29.3	31.2	31.3	35.5	36.2	39.3	40.1	41.1	43.9	45.3
IL-18R-/-NCC-/- 12	20.1	26.2	27.1	35.8	30.1	33.1	35.3	35.4	39	39	42.7	43.4	46
IL-18R-/-NCC-/- 13	19.6	24.1	25.1	30	32.2	35.3	37.6	39.6	37.2	40.7	41.3	42.5	45.8
IL-18R-/-NCC-/- 14	24	28.6	26.3
IL-18R-/-NCC-/- 15	23.6	23	24.9
IL-18R-/-NCC-/- 16	20.2	28.9	29.7
IL-18R-/-NCC-/- 17	21.7	24.8
GTT
WT 1	0 min	15 min	30 min	45 min	60 min	90 min	120 min
WT 2	224	393	407	275	286	236	199
WT 3	173	250	410	373	326	268	223
WT 4	155	292	372	431	456	339	206
WT 5	109	385	401	393	428	320	248
WT 6	190	247	278	508	238	189	145
WT 7	93	263	379	270	303	241	167
WT 8	90	334	337	320	317	241	177
WT 9	73	306	322	327	281	220	179
WT 10	123	328	355	304	313	234	175
WT 11	139	235	293	345	289	238	198
WT 12	54			301
NCC-/- 1	237	341	378	416	377	300	239
NCC-/- 2	220	364	396	369	352	268	216
NCC-/- 3	192	407	465	418	421	371	315
NCC-/- 4	147	267	340	299	259	254	201
NCC-/- 5	165	330	405	317	310	275	215
NCC-/- 6	136	347	322	366	328	245	162
NCC-/- 7	114	368	307	322	284	173	124
NCC-/- 8	95	259	435	282	254	382	374
NCC-/- 9	164	372	459	494	418	307	260
NCC-/- 10	193	388	394	431	415	348	426
NCC-/- 11	215	454	435	428	450	382	374
NCC-/- 12	164	372	288	494	418	201	188
NCC-/- 13	94	258	324	248	258	250	202
NCC-/- 14	110	315		291	265	255	199
				323	294
IL-18R-/- 1	195	311	238	256	250	266	200
IL-18R-/- 2	183	261	396	406	311	300	226
IL-18R-/- 3	204	357	255	306	363	234	150
IL-18R-/- 4	178	301	436	399	383	331	279
IL-18R-/- 5	221	428	417	420	411	335	316
IL-18R-/- 6	141	321	308	280	249	213	169
IL-18R-/- 7	187	313	417	443	449	349	273
IL-18R-/- 8	173	349	385	410	417	327	268
IL-18R-/- 9	177	384	424	456	494	443	315
IL-18R-/- 10	132	314	362	336	345	293	249
IL-18R-/- 11	120	374	397	380	375	324	241
IL-18R-/- 12	137	398	431	411	408	344	262
IL-18R-/- 13	118	315	370	347	315	259	235
IL-18R-/-NCC-/- 1	149	335	391	417	397	320	233
IL-18R-/-NCC-/- 2	152	366	402	403	404	364	234
IL-18R-/-NCC-/- 3	165	355	357	340	322	320	273
IL-18R-/-NCC-/- 4	154	345	378	383	372	262	240
IL-18R-/-NCC-/- 5	148	370	376	394	370	409	299
IL-18R-/-NCC-/- 6	252	363	377	369	334	273	216
IL-18R-/-NCC-/- 7	166	350	361	331	329	300	268
IL-18R-/-NCC-/- 8	177	335	383	406	539	330	249
IL-18R-/-NCC-/- 9	97	375	354	329	303	317	233
IL-18R-/-NCC-/- 10	112	343	372	351	352	258	226
IL-18R-/-NCC-/- 11	169	402	458	453	435	307	290
IL-18R-/-NCC-/- 12	152	444	287	284	316	205	177
IL-18R-/-NCC-/- 13	80	306	404	392	422	337	294
IL-18R-/-NCC-/- 14	185	408	357	284	275	177	285
IL-18R-/-NCC-/- 15	114	375
GTT-AUC
WT	NCC KO	IL18R KO	IL18RNCC KO
34305	39870	36705	40290
35513	37785	32738	42225
41108	46118	41108	37958
41453	31155	44670	37575
30120	35468	43665	43290
30930	33705	41670	37470
32558	38138	49418	37298
30480	43620	36458	43950
32415	45810	39938	36420
30750	48563	43058	44310
	36795	34748	41145
ITT	0 min	15 min	30 min	45 min	60 min	90 min	120 min
WT 1	185	86	84	63	61	52	33
WT 2	250	113	91	92	85	73	58
WT 3	249	109	84	57	54	33	39
WT 4	169	56	45	38	28	18	34
WT 5	204	103	46	37	27	25	19
WT 6	164	72	62	34	23	11	31
WT 7	191	56	54	33	19	10	32
WT 8	179	48	60	46	38	33	18
WT 9	235	54	49	39	33	23	22
WT 10	205	70	51	40	34	23	15
WT 11	212	121	112	105	89	78	102
WT 12	218	47	58	50	47	33	27
NCC-/- 1	251	108	90	81	65	80	59
NCC-/- 2	250	107	111	71	68	60	76
NCC-/- 3	298	103	92	76	78	65	65
NCC-/- 4	212	67	70	55	52	42	25
NCC-/- 5	188	91	61	51	41	25	54
NCC-/- 6	171	62	72	58	43	38	41
NCC-/- 7	167	63	58	42	26	23	31
NCC-/- 8	167	125	117	111	101	85	122
NCC-/- 9	273	67	53	54	48	25	30
NCC-/- 10	208	61	67	55	40	16	10
NCC-/- 11	181	70	64	42	34	13	12
NCC-/- 12	196	74	76	65	56	48	52
NCC-/- 13	148	80	87	73	66	47	53
IL-18R-/- 1	247	166	99	94	81	55	48
IL-18R-/- 2	177	77	81	91	57	51	85
IL-18R-/- 3	233	107	84	82	68	39	31
IL-18R-/- 4	170	85	65	47	37	21	0
IL-18R-/- 5	174	73	62	49	39	10	0
IL-18R-/- 6	178	91	83	64	73	71	81
IL-18R-/- 7	186	84	82	93	76	84	76
IL-18R-/- 8	185	100	95	82	80	83	77
IL-18R-/- 9	178	68	73	76	64	57	47
IL-18R-/- 10	200	81	109	114	105	99	88
IL-18R-/- 11	209	103	90	76	75	69	62
IL-18R-/- 12	198	72	74	76	73	49	40
IL-18R-/- 13	244	82	79	63	76	55	71
IL-18R-/- 14	213	71	78	59	61	58	44
IL-18R-/-NCC-/- 1	165	117	106	107	83	74	71
IL-18R-/-NCC-/- 2	139	112	91	81	79	56	46
IL-18R-/-NCC-/- 3	145	104	99	92	129	90	59
IL-18R-/-NCC-/- 4	195	77	61	54	38	14	17
IL-18R-/-NCC-/- 5	220	89	78	60	84	129	120
IL-18R-/-NCC-/- 6	181	75	62	56	45	33	82
IL-18R-/-NCC-/- 7	212	96	89	55	39	57	82
IL-18R-/-NCC-/- 8	135	78	69	52	52	31	40
IL-18R-/-NCC-/- 9	171	86	59	45	35	21	15
IL-18R-/-NCC-/- 10	175	102	63	54	36	16	12
IL-18R-/-NCC-/- 11	179	77	83	90	101	102	111
IL-18R-/-NCC-/- 12	164	98	94	101	111	154	147
IL-18R-/-NCC-/- 13	203	97	96	102	102	133	123
IL-18R-/-NCC-/- 14	225	99	106	97	112	129	153
IL-18R-/-NCC-/- 15	183	68	56	54	49	79	70
ITT-AUC
WT	NCC KO	IL18R KO	IL18RNCC KO
8310	10815	11430	11340
11288	10680	9150	9450
8408	10980	9008	12000
5033	7275	5693	5873
5963	6938	5243	12615
5063	6885	9893	7485
4785	5438	10650	9008
5768	13200	10988	6698
5655	6938	8445	5775
5633	5835	12713	6068
6413	5333	10290	12090
	8175	8528	14948
	8400	9615	14078
		8490	14903
			8565
Fig. 2b	WT															Ncc-/-															Il18r-/-															Il18r-/-Ncc-/-
EAT	2.12	1.39	1.44	2.23	1.68	1.05	1.806	0.844	1.772							1.19	1.26	1.54	1.84	1.74	1.75	0.881	1.684	2.158	2.094	1.335	1.82	1.657	1.565		1.55	1.96	1.73	1.78	1.643	1.598	1.65	2.501	2.238	2.063	1.44	2.072	1.515			1.89	1.924	2.53	1.9
SAT	1.36	1.67	1.79	1.79	1.3	1.06	0.69	1.272	0.609	1.154						1.48	1.48	1.5	1.42	1.41	1.28		1.159	2.31	2.31	2.342	1.34		1.384		2.43	1.8	2.01	1.404	2.792	2.219	1.931	2.101	2.352	1.9	2.655	2.424	1.499			2.17	1.966	2.429	1.98
BAT	0.17	0.21	0.22	0.223	0.129	0.149	0.11	0.08	0.122	0.066	0.124					0.135	0.16	0.17	0.15	0.13	0.11	0.105	0.093	0.101	0.115	0.185	0.2	0.115	0.129	0.123	0.23	0.25	0.24	0.081	0.181	0.161	0.152	0.142	0.275	0.148	0.155	0.13	0.09			0.241	0.201	0.22	0.172
Liver	1.33	1.5	1.55	1.51	1.336	1.3	0.99	0.97	1.309	1.155	1.225					1.34	1.12	1.32	1.28	1.23	1.16	1.2	1.189	1.125	1.072	1.298	2.03	1.2	1.13	1.265	1.74	1.86	2.18	1.042	1.848	1.535	1.294	1.473	2.156	1.399	1.502	1.21	1.13			2.018	1.805	2.132	1.846
Fig. 2c
WT	NCC KO	IL18R KO	IL18RNCC KO
108.741	103.089	100.434	106.143
94.0613	92.8318	90.922	106.143
88.5566	98.4863	109.92	106.707
90.741	97.2131	102.269	107.474
91.6148	95.8276	100.958	104.731
94.105	96.4267	105.714	102.392
97.7311	99.8719	109.196	98.5209
96.3768	97.8497	103.766	97.3917
96.9011	99.6846	103.804	98.9645
101.532	99.6472	100.171	96.7465
96.071	101.295
97.7311
Fig. 2d-insulin
WT	NCC KO	IL18R KO	IL18RNCC KO
2.15713	1.55919	4.61358	7.34659
1.24443	2.11486	5.88026	8.34792
2.45814	1.00709	3.49919	5.30269
1.87802	1.81996	3.60818	4.10528
0.303206	0.969906	0.802849	2.43165
0.251255	2.80753	4.11699	1.53169
1.35088	1.74356	1.58975	1.89432
0.398958	2.71178	1.70842	3.31227
1.03001	1.04885	1.85052
2.36952		5.03071
2.06953		1.96868
		2.43267
		1.34986
		0.586388
Fig. 2d-leptin
WT	NCC-/-	IL18R-/-	IL18RNCC-/-
19.7773	15.8755	32.8119	32.713
26.1531	2.00692	30.71	31.91
22.6237	18.4769	31.1193	30.23
20.1663	20.0974	31.9119	32.5119
31.2061	26.5892	15.1829	10.1374
1.56948	13.5019	26.971	31.8119
3.69732	13.3167	30.7162	29.7313
8.84246	2.20009	24.6198	28.3009
1.28511	7.59531	14.575	33.8119
8.07935	27.4324	23.208	30.8119
15.0596	16.916		17.9202
22.8538	30.4248		30.1193
	11.1957		26.8807
	10.5581		10.1448
	6.20073
Fig. 2e	WT								NCC KO								IL18R KO								IL18RNCC KO
Full day	73.7292	78.9844	86.2917	81.6302	71.9427				70.8333	79.3368	68.0451	67.4896	73.566	66.3021			79.5434	74.1128	76.1719	73.4129	75.6451	74.715			72.3229	69.3194	66.2552	65.2344	63.724	62.5729
Light	68.6562	73.2917	84.875	82.2604	72.3021				70	81.6215	68.5278	61.2396	71.9236	64.8542			76.4514	72.3194	72.3438	69.7217	70.811	72.4092			70.8333	66.1701	65.3229	65.9375	61.0417	62.5208
Dark	78.8021	84.6771	87.7083	81	71.5833				71.6667	77.0521	67.5625	73.7396	75.2083	67.75			82.6354	75.9062	80	77.1042	80.4792	77.0208			73.8125	72.4688	67.1875	64.5312	66.4062	62.625
Fig. 2f	WT								NCC KO								IL18R KO								IL18RNCC KO
Full day	66.3177	71.8802	74.9375	72.6302	67.9948				65.1424	70.8229	58.8646	60.3542	66.5087	60.9948			73.5677	67.9271	68.375	65.253	69.3869	67.7046			65.5243	63.8264	62.3698	58.849	58.7812	57.9115
Light	63.1458	66.4792	74.1875	72.3021	67.9375				63.816	73.5104	59.2292	54.8646	64.8299	60.1771			70.3438	65.6042	65.2396	62.2559	65.1488	65.8884			63.5382	61.6944	62.0625	60.0208	56.8646	58.1042
Dark	69.4896	77.2812	75.6875	72.9583	68.0521				66.4688	68.1354	58.5	65.8438	68.1875	61.8125			76.7917	70.25	71.5104	68.25	73.625	69.5208			67.5104	65.9583	62.6771	57.6771	60.6979	57.7188
Fig. 2g	WT								NCC KO								IL18R KO								IL18RNCC KO
Full day	0.363844	0.390901	0.422875	0.401964	0.358615				0.351097	0.390929	0.333349	0.332625	0.363483	0.328677			0.394891	0.367168	0.37567	0.361497	0.374862	0.369341			0.35753	0.343738	0.329984	0.322167	0.316089	0.310448
Light	0.340271	0.362438	0.416396	0.404115	0.35999				0.346299	0.402858	0.335729	0.301844	0.35534	0.321938			0.378896	0.357545	0.357089	0.343504	0.3511	0.358192			0.349622	0.32908	0.325833	0.326177	0.303385	0.310583
Dark	0.387417	0.419365	0.429354	0.399813	0.35724				0.355896	0.379	0.330969	0.363406	0.371625	0.335417			0.410885	0.376792	0.39425	0.37949	0.398625	0.38049			0.365438	0.358396	0.334135	0.318156	0.328792	0.310313
Fig. 2h	WT															Ncc-/-															Il18r-/-															Il18r-/-Ncc-/-
EAT	5491.16	5483.11	3852.21	4051.68	5235.87	2115.95	2776.79	3637.25	3347.14	3586.84	5032.25	2403.16	3835.24	2964.56		3662.74	3042.38	4140.4	3765.04	4013.02	4643.65	4318.39	4202.5	2565.03	4185.17	3617.06	3139.7	4038.3	5731.68	5095.57	6056.66	5647.12	4122.19	3879.82	5859.56	4157.51	4343.83	3938.49	4168.7							5089.33	4413.03	4627.73	4360.73
SAT	3647.51	3511.44	3208.38	3537.6	4234.68	2850.82	2116.57	1809.87	1658.64	4433.35	3679.6	2965.38	2353.13			4725.45	2231.26	2632.83	3782.81	3036.73	2832.66	1113.29	1448.49	3845.32	2714.55	4031.73	4237.58	2769.9	3780.66	3449.99	5230.67	5184.45	3171.2	3467.84	2707.46	4140.35	5185.83									3841.15	6659.17	4795.11	4649.92
BAT	418.843	468.472	407.505	446.602	464.648	560.83	569.927	547.54	531.875							506.367	541.973	624.658	810.019	711.787	843.691	701.865	596.216								584.256	628.44	541.348	599.326	544.922	435.938	471.055	562.573								1292.44	787.002	992.383	1098.18
Fig. 2i-IL1β					Fig. 2i-IL6					Fig. 2i-MCP1					Fig. 2i-IFN-γ					Fig. 2i-TNF-α
WT	NCC-/-	IL18R-/-	IL18RNCC-/-		WT	NCC-/-	IL18R-/-	IL18RNCC-/-		178.889	323.736	626.792	555.705		3.09123	9.59138	6.27409	3.10083		29.4912	28.0281	66.8008	23.4559
17.9367	18.8724	17.0946	22.2096		3.10374	2.45701	2.69753	3.67564		328.547	791.949	640.154	876.933		3.29766	5.27075	4.82428	5.25634		5.53263	16.8718	53.084	45.7684
16.9387	18.0615	19.1219	20.7125		3.10374	2.09355	1.85303	7.60415		153.234	441.858	706.966	1138.83		2.9184	4.2818	8.28078	3.84014		7.54442	6.44708	30.0399	45.4027
17.5624	13.4455	15.6911	21.9289		0.885606	4.15134	4.35445	4.66445		47.1998	348.323	968.331	454.686		1.19975	2.61596	2.80319	7.21023		7.17864	8.82465	31.1372	52.1696
8.95428	9.29735	22.6151	19.1531		2.59597	5.59446	1.79958	10.3247		504.928	454.686	367.03	799.432		2.86559	4.38742	4.07057	4.9443		3.15506		34.4293
18.9348			22.116		3.47788	1.42544	4.40255	3.15719		86.9572	207.752	830.967	734.225		2.79839	5.6644	7.26784	3.17284		19.4323		20.7125
13.0088			18.8724		0.912331	1.837	2.76167	5.62119		457.893	301.288	704.293	675.965		3.14884	3.49449	7.30144	3.97456
			16.5956		6.46034	0.864227	5.68533	3.37099		536.463	447.203	657.792	759.346		9.14491	1.56461	4.48823	4.11858
					0.383186	3.3496		9.59245			697.345	696.276	649.241		6.52853	2.40953	1.75663	124.952
					0.233528	4.61635		2.52649			298.615	697.345			6.09167	3.30726	1.65582	86.369
						4.99583					228.597	527.377				6.58134	3.5713	185.744
						1.51096					272.425	424.755				24.2287	4.301	186.358
						6.33206						352.064				2.95681		3.15364
Fig. 2j																2.59196		5.85163
WT	NCC-/-	IL18R-/-	IL18RNCC-/-													2.55355
0.379676	0.242351	0.756058	3.14795													2.2079
0.264297	0.190565	0.496873	1.25218
0.880698	0.969297	0.636807	2.04856
0.543589	0.3902	0.616038	1.11238
0.419975	0.5253	0.425665	1.20393
0.23895	0.963478	0.432659	2.16261
0.217667	0.24618	0.765234	2.13729
0.768528	2.08959	0.822859	2.13461
0.866196	0.523418	1.34061	1.55224
0.70132	1.21886	0.45683	0.817276
1.41753	0.37835	0.921468	0.680871
	0.486499	1.14778	1.04388
		0.681962	0.522862
		1.45761
		2.23902
		0.190052
		0.226458
[truncated: 8 more columns]

## Sheet: Figure 3
Fig. 3a-Liogenesis	WT																NCC -/-																IL18R-/-																IL18R-/-NCC-/-
Ap2	1.29069	0.694703	1.30315	0.891322	1.34108	1.06834	0.814956	3.09936	0.126732	2.0936							14.9698	0.718818	14.0804	1.20537	2.12237	11.5679	0.790088	1.6697	2.25303	14.0569	2.45808	3.61259					0.88419	1.85832	2.01375	7.20125	2.21806	1.20537	1.81963	2.44827	10.7626	1.03767	7.95406	1.2131	1.37583				3.28729
Pparγ	1.07074	0.769455	1.20691	0.582045	1.69524	0.086203	0.446037	2.12059	3.41957	3.65551							2.4908	0.453356	1.31369	0.109801	1.49805	2.45807	0.683386	3.11912	2.45486	3.38185	3.03887	1.08976	0.386849	3.21744	1.47273	0.612106	2.4908	0.453356	1.31369	0.109801	1.49805	2.45807	0.683386	3.11912	2.45486	3.38185	3.03887	1.08976	0.386849	3.21744	1.47273	0.612106	3.08662
Fas	2.45015	0.958064	1.06732	0.051342	1.08882	2.23	0.518775	2.56074	1.152	2.0921							1.86841	2.31619	1.28755	0.414219	1.90572	2.76615	1.15608	2.47979	1.50748	2.911	2.84693	1.13374	0.57922	4.45765	1.80239	1.33305	1.86841	2.31619	1.28755	0.414219	1.90572	2.76615	1.15608	2.47979	1.50748	2.911	2.84693	1.13374	0.57922	4.45765	1.80239	1.33305	2.35745
Srebp1c	1.06917	0.620947	1.02821	1.03382	1.77315	2.64454	0.323085	1.27331	0.088965	2.53684	3.25471						1.32679	0.593341	0.933112	0.196127	1.81405	2.31648	0.709418	2.37076	0.906755	2.6884	2.4523	0.700629	0.348551	4.56034	1.30398	0.811244	0.900713	1.74981	1.79833	1.29835	0.924939	0.247743	0.869802	1.90143	1.12053	0.397023	0.730694	0.919708	1.11062	1.71377	1.1229		2.9786
Acc1	1.12907	0.665115	0.77186	0.988121	0.800244	0.85532	1.11306	1.73566	1.47593	1.37791	1.559	0.665429	0.625837				1.83606	0.863576	0.688952	1.15218	0.703687	1.52297	1.04105	3.07623	3.13156	1.70771	1.62808	0.571995	0.788329	2.32828	0.763747	1.30201	0.652124	1.11719	1.13929	0.932857	1.7797	1.07266	0.685469	1.15125	0.892957	1.02934	0.867722	0.567465	0.717264	0.551677	0.741232		1.09083
Acc2	1.51738	0.699939	0.966184	0.708385	1.37105	0.619496	1.47444	3.50307	0.490433	0.566661	1.77066	0.637252					4.31036	0.96516	1.4197	0.583919	2.26566	2.94338	0.722641	3.48854	3.33412	3.76464	1.77967	0.571769	0.630834	4.13511	0.93203	1.49568	0.616526	1.14653	1.61558	0.877195	1.20102	0.800929	1.12003	2.19117	1.1145	0.62253	1.38272	0.728299	0.98806	0.982253	1.3918		2.34278
Fig. 3a-Liolysis-glucose metabolism-thermogenesis	WT																NCC -/-																IL18R-/-																IL18R-/-NCC-/-
Atgl	1.46793	0.671954	1.03146	0.830009	1.07021	0.534605	0.841679	3.78082	0.095596	2.37843	2.86056						3.95576	0.551117	1.1524	0.422241	2.11892	2.22237	0.655064	3.92299	2.97094	2.74726	2.38885	0.604563	0.370904	3.54197	1.42765	1.13145	0.761505	1.34599	1.78192	1.01545	2.47404	0.528333	1.57049	2.84241	1.68354	0.792622	1.38441	1.12844	1.28448	1.61774	1.32195		1.65246
Hsl	1.22431	0.570351	1.11945	0.91572	2.27813	0.068323	0.567763	2.63966	0.638169	2.7561	3.40496						3.0844	0.458408	1.57921	0.174826	2.31127	3.01705	0.455575	2.84097	2.01208	3.55428	3.35338	0.819421	0.404874	0.825257	1.55767		0.86735	2.34822	2.84531	1.6696	1.08686	0.311255	1.42288	2.68347	1.81161	0.526997	1.28834	1.12849	1.28542	2.08975	1.68993		2.4977
Insr	0.668265	1.81733	0.792046	1.48304	0.917688	1.75203	0.820343	1.92119									2.26973	0.765786	0.703256	0.178147	0.934708	1.18102	0.538422	1.9371	1.41417	1.28913	1.61182	0.604389	0.312998	2.17861	0.907672	0.47453	0.645629	0.850242	0.893816	0.841383	0.725492	0.24215	0.670927	0.49839	0.902943								0.433475
Glut4	1.30427	0.503195	1.46964	2.35769	1.90575	0.879374	0.881297	1.71315									0.569804	1.24706	1.41841	0.213894	2.19171	3.19456	0.496303	3.58351	0.828492	3.46499	0.938059	1.03654	0.536935	1.89593			0.818405	1.01318	0.499403	0.858779	0.842289	0.267936	0.524816	1.32668	0.938259	0.576343	0.882408	1.28476					0.409868
Glut1	1.27884	1.74403	1.56269	0.092543	1.34095	1.56384	0.538743	1.54825	0.09927	3.3379	1.73807	3.0777					1.19622	1.64705	1.65586	0.136992	2.19734	2.55712	0.702459	0.958724	0.383999	2.0707	1.42118	1.34611	0.704431	1.81965	1.74635	0.395798	1.07564	1.59295	1.81317	1.69301	0.477514	0.388863	3.28239	1.35566	1.10118	0.875232	1.25169	1.67784	1.7455	2.74498	2.43748		2.23737
Ucp1	0.199439	0.462863	0.654462	1.78781	3.17001	0.453748	0.838901	1.02592	2.61369	1.67352	1.7098						0.98302	1.28579	0.237766	1.26404	2.43106	0.859053	0.611409	0.443611	2.33768	1.08646	0.921765	1.10501	0.516789	2.39264			3.1086	2.0344	1.51618	3.01167	0.012222	0.850577	2.84607	1.10899	1.26989	1.19698	1.12726	0.676324	3.13486				1.86268
Pgc1α	0.498255	1.30561	2.20682	1.70519	0.741306	0.084899	3.07456	1.13208	1.86483								1.96429	0.301299	0.163627	1.36941	0.413397	1.00149	2.00483	1.72079	1.21817	1.04967	1.05402	0.415858	2.00206	1.04375			1.23362	0.864882	1.45657	1.26892	0.98186	1.4284	1.1914	1.13233	0.475021	0.812141	1.13977	0.998652	0.762632				2.16525
Fig. 3a-inflammation	WT																NCC -/-																IL18R-/-																IL18R-/-NCC-/-
IL6	1.49639	1.30874	1.34376	0.936776	0.721974	1.4243	0.443153	2.2839	0.281231	1.21701	1.13877						1.69713	0.998103	1.08583	0.269893	2.50426	1.23161	3.8715	1.00823	0.823445	2.05712	2.63822	2.71943	3.03687	2.39386	1.41311	1.13333	1.30469	2.86764	2.22147	1.20209	0.425982	3.90988	2.46495	2.91653	1.04992	3.05712	1.4234	3.72307	3.1416	1.78003	2.14816		1.63849
Mcp1	1.38867	1.82357	1.22794	0.965805	1.3621	0.600179	0.611896	1.00108	0.872163	0.695415	1.09631						0.872451	0.860872	1.00643	0.818706	0.833453	1.35394	1.49394	1.2854	0.835296	0.943803	0.689014	0.992221	1.98433	0.803378			0.986286	1.85158	1.57783	0.976048	0.949192	1.25592	1.90384	1.15246	1.20939	2.41384	2.05321	2.02298	2.4517	1.63174	2.28675		2.43912
Tnfα	1.80167	4.16063	2.63843	0.112365	0.669169	0.845643	0.694166	0.510863	2.24232								0.340618	5.08587	7.70148	2.79908	6.14855	1.13777	1.077	0.321749	0.681841	0.80596	0.753281	11.0418					3.84859	2.48322	4.5321	1.86778	4.49	2.68261	1.28133	0.425289	2.61857	1.00805	4.03675	5.90118					13.2722
IL1β	2.04923	0.630542	0.501185	1.48068	0.466976	1.69551	0.675273	1.95057									0.258225	1.01418	0.784583	0.410693	0.741424	0.874648	1.40384	0.349834	0.315033	1.83943	1.0618	1.13578	4.01414	0.969945	0.537214		0.433842	0.881511	1.08602	0.967181	0.260715	2.54049	1.31604	0.830734	0.955016	1.48553	1.23283	2.05671	1.5929				1.55036
Fig. 3b-Liogenesis	WT																	NCC -/-																	IL18R-/-
Ap2	0.136145	1.76093	1.90054	1.89918	0.99722	1.24672	1.72937	2.12917	0.23475	0.687236	1.56476							0.113523	0.223288	0.881856	0.341565	0.153276	2.11197	1.64592	0.107005	0.16469	3.60567	2.49682	2.87494	0.183911	0.68411	1.45367			1.87821	1.04474	1.21036	1.49699	1.59316	0.439177	1.67869	1.1955	0.685467	2.9566	1.48
Pparγ	0.223748	1.61326	1.3997	1.2557	1.24087	2.65935	2.96976	2.07769	0.358916	1.22514	0.1863	0.944978						0.441626	0.859559	0.450475	0.566516	0.839683	0.161052	0.888543	0.263394	0.329834	2.31768	2.75279	4.26645	0.255054					2.52469	0.989428	0.756292	1.41443	1.5224	0.555384	4.09309	1.60437	0.696388	2.52689
Fas	0.237538	3.78001	1.97918	1.84706	0.973333	0.75094	1.00237	2.2714	0.906476	0.119345	1.78057	0.950378						0.187773	0.30685	0.753352	0.54938	0.321091	5.04018	3.96382	0.118987	0.111633	2.17659	4.4681	4.63911	0.205388	0.95988	0.21535			0.365881	1.72918	2.37201	2.07655	2.67685	2.10485	1.29384	5.7017	3.84156	3.19189	1.11849	2.27109	0.83819
Srebp1c	0.278828	1.31281	1.12476	1.29643	0.853591	1.22514	2.95119	1.23432	0.531262	1.02677	0.249428	1.14514						0.330313	0.455311	0.412923	0.501042	0.324612	3.86065	1.68825	0.326313	0.283015	1.89955	0.560057	1.37209						0.356576	1.11372	1.02469	1.76577	1.53197	0.440842	4.22238	4.50126	5.66781	2.57913	2.21718	0.184049	1.23904	0.464995
Acc1	0.139146	2.79483	2.25305	2.63737	3.00341	1.74228	2.94252	3.74067	2.37578	0.063782	0.012025	0.619352	2.45185	2.71526				0.242899	0.448735	2.00088	0.322928	0.273968	3.17151	2.88598	0.190467	0.329558	2.77966	2.88492	4.35018	0.286445	1.45906	1.52129	0.315318		0.493228	1.8776	1.91428	3.33489	2.33403	1.45345	2.66564	4.25533	3.87788	3.19219	1.86083	2.12554	1.61356	1.52442
Acc2	0.640427	1.37803	0.873531	1.01994	1.12997	0.726179	1.85909	2.64555	0.80298	0.426203	0.913536	1.42677	0.706464					0.589832	0.891224	0.929213	0.598263	0.754905	1.15464	1.12262	0.610273	0.913136	1.02839	2.56538	2.1076	0.44906	0.757843				0.747151	1.11264	1.00264	2.06235	1.29359	0.730475	0.997675	1.67384	0.724354	1.42521	0.614363	1.30431	0.673903
Fig. 3b-Liolysis-glucose metabolism-thermogenesis	WT																	NCC -/-																	IL18R-/-
Atgl	1.96105	1.4688	1.57521	0.910172	0.773119	1.27218	2.19952	0.291201	0.11971	0.698353	0.550427							0.230419	0.510901	0.346898	0.248145	2.83905	1.30396	0.267607	0.110393	1.2725	2.38408	2.7819	0.119448	0.625851	0.903601				0.930815	0.837198	0.932642	1.28893	1.14858	0.242596	3.92569	0.712522	1.49813	3.02942	1.31808	0.960942	0.408346
Hsl	1.2646	1.51746	1.43527	0.64151	1.11796	2.01024	1.78475	0.301584	0.387995	0.104246	1.00335	1.56426	2.85967					0.559547	0.361901	0.473732	0.259666	0.710232	1.4182	0.178088	0.212961	2.09184	4.21127	4.44549	0.266905	0.488575	1.4743				1.11955	1.39818	2.0651	2.4923	0.493745	3.71564	2.89383	3.97072	0.265002	1.43094	0.115054	1.54951	0.715239
Insr	2.54114	1.09839	1.50559	1.13886	0.603052	0.647777	1.10888	1.77886	0.852321	1.05511	0.25013	1.20548						0.382952	0.639488	0.327632	0.636112	0.432738	4.33261	2.1818	0.332334	0.454332	2.15709	0.295189	4.34572	1.51758	0.505602				0.468624	0.793539	1.05656	1.467	1.76848	0.460199	2.31437	2.64324	0.638983	2.46882	1.6429	0.23377	1.39789
Glut4	0.90858	0.975569	1.19035	1.41346	0.588562	0.988694	2.25473	1.01517	0.098244	2.86659	0.635509	1.71075	1.6442					0.872028	0.921654	0.287336	0.811632	0.740484	2.91402	0.75337	0.875495	0.757881	1.61705	2.75522	1.02035	0.606615					1.48812	0.948387	1.49454	1.64786	2.22287	1.08526	2.74007	2.72928	1.26128	0.64359	1.44024	0.937262
Glut1	0.895391	0.452444	0.588245	0.693983	0.904062	1.15643	0.955352	3.06975	1.08355	3.42542	0.531337							0.300397	0.579709	0.43034	0.242508	2.7902	2.83949	0.177254	0.135953	2.61896	2.06741	0.539116	0.211362	0.353113	0.886682	0.195904			1.05943	1.28272	1.07278	1.20558	0.440488	0.866876	2.06624	2.80679	0.17651	1.05175	2.30498	0.324736	1.63113
Ucp1	1.54518	0.438478	0.437261	0.342682	0.635255	0.379203	0.999984	1.5452	2.098	2.63874								0.184801	0.561072	0.655542	1.21532	1.53542	2.78347	0.620492	1.89079	2.68404	1.39346								0.257628	0.108939	0.325225	0.783375	0.891215	0.13826	0.244708	2.13595	1.53014	2.54368	2.40151
Pgc1α	0.574255	0.508647	1.07932	0.851585	0.7855	0.810055	0.613924	1.57582	1.58773	1.92727	0.791927	2.04981	1.21814					1.00631	0.993888	0.601913	0.531634	0.936771	3.06145	1.71273	0.75877	1.38353	2.23334	0.421905	3.82969						0.558299	0.223676	0.360524	0.510937	0.588283	0.22441	2.089	1.7611	2.78673	3.51474	0.720629	0.457329	0.221204	0.982595
Fig. 3b-inflammation	WT																	NCC -/-																	IL18R-/-
IL6	0.399548	0.436857	0.496072	2.95745	2.58291	1.61242	2.23829	0.124686										0.614801	0.217265	2.18278	0.363567	1.09389	0.493506	1.2929	0.303588	1.25775	2.10008	0.821705	2.23415	0.293062	0.680001				0.275407	0.547026	0.868478	1.18765	0.371947	0.621286	1.96578	3.70855	0.487533	1.80241	1.01624	0.246435
Mcp1	1.42375	1.10409	1.23006	1.38459	0.908208	0.937764	1.36108	1.64414	0.144624	1.20955	1.12034							0.144031	0.128667	1.74988	0.189253	2.53246	1.30274	1.4861	1.08654	0.126739	1.43942	1.17061	0.111231						0.148237	1.53938	1.22534	0.994459	0.965007	0.689945	0.821267	2.45822	1.09513	0.905949	1.05709	1.19372	1.0247
Tnfα	0.234969	0.434281	2.62904	0.609355	0.206129	2.62271	1.81578	2.2799										0.282659	0.184271	1.38995	1.23104	0.82655	1.94893	2.16875	0.104642	1.62558	1.74042	1.48256							0.361985	0.396265	1.87041	0.689317	2.10487	1.41342	1.72879	5.69675	0.767929	5.30022	0.229583	4.51046
IL1β	0.101158	2.45591	2.04238	1.18361	0.433582	1.09626	2.02537	1.38327	0.150294	2.40154								0.302344	0.755044	5.83986	1.09215	0.972369	0.390991	0.777751	0.136479	0.050774	0.225557	0.780905							0.302109	0.438748	0.191134	0.281975	3.47991	0.64388	0.258292	0.384158	0.172549	1.25704
Fig. 3c-thermogenesis	WT																		NCC -/-																		IL18R-/-
Ucp1	1.53259	1.10317	0.679254	0.930545	1.00338	0.868601	1.1533	1.30004	0.621686	0.952528	1.20929								0.782734	0.719303	0.307987	0.584795	0.567058	0.61858	0.595437	0.704884	0.535444	0.637381	0.997073	0.567862	0.848039						0.817153	1.28371	1.41181	1.24778	0.585817	0.996043	0.995661	0.718605	0.369679	0.63319	0.47539
Pgc1α	1.5438	0.707438	0.493424	0.779085	0.781829	0.461346	1.03765	0.970228	3.3873	2.69266	0.877989	1.69883	0.482145						0.405746	0.62206	1.39331	1.8422	1.5498	0.355452	0.614205	1.67661	0.678546	1.44646	0.811947	1.90029	1.95975	1.0925					2.87495	0.421437	0.410782	0.3034	0.453155	0.294756	0.448877	0.531987	1.50227	0.383566	0.62097	2.94786
Prdm16	0.976781	0.994554	0.549697	0.456189	1.03914	1.08432	1.58031	2.01976	2.30448	0.835902	0.308876	1.14793							0.285503	0.407642	0.648646	0.721642	0.272769	0.36368	0.224801	0.844648	1.25066	0.897222	1.0201	0.549767							0.467027	1.12808	1.9221	0.373039	0.115471	0.296793	0.642598	0.369193	2.17392	0.584271	2.31318	0.829629	0.358122
Cidea	2.51748	2.50326	2.64634	0.389262	0.543252	2.12249	0.796435	2.40385	0.102213	1.04437	0.653695								2.5976	0.075041	1.30404	0.721854	0.036519	0.069547	0.436298	0.246493	0.295941	1.12612	2.17693	0.020561	0.632452						3.39921	3.75972	2.59208	3.53691	0.401104	0.51301	2.97026	2.05222	0.015932	2.19512	0.058661	0.482707
Fig. 3c-lipid metabolism	WT																		NCC -/-																		IL18R-/-
Fas	0.695041	1.11826	0.867358	0.955764	1.82237	1.90019	0.814319	0.878214	1.20573	0.705202	0.638666	1.07695	1.07162						0.736471	1.37125	1.30977	0.499519	0.713321	1.10186	0.173574	0.356806	1.17	0.712717	0.709372	0.475531	1.17467						0.355035	0.437662	1.05429	0.815681	0.901896	0.561429		0.652276	0.873979	0.910276	1.58872		1.27061
Atgl	0.934275	1.12552	1.18471	1.21311	0.713149	0.673375	1.14237	0.97716	1.78872	1.03036	0.733157	0.679427	1.34456						1.02135	1.42612	1.49813	0.913509	0.945468	1.49982	0.211723	0.676708	1.83714	0.797471	0.948247	0.661846							0.191948	0.673619	1.73266	1.31352	0.846756	0.823132		0.817763	1.01495	1.51808	1.99947	0.532683
Hsl	1.16295	0.920475	0.967842	0.878267	1.13662	0.961701	1.07474	0.945095	1.2532	1.13111	0.763324	0.713597	1.28197						0.873574	0.978522	0.422933	0.584049	0.979159	0.034767	0.150067	0.586756	1.14053	0.888093	0.933689	0.480254	0.979373						0.266096	0.697632	1.64003	1.47391	0.750785	0.948226	0.213424	0.688144	0.525425	1.67336	1.64879	0.416009	1.17044
Fig. 3d
WT	NCC KO	IL18R KO	IL18RNCC KO
33.9061	14.2963	18.1286	12.6585
17.5824	11.4068	24.1056	2.04296
39.7407	19.1746	25.2827	8.46279
27.8333	20.1964	32.1642	9.78503
39.2526	15.1743	38.2108	14.8819
28.9957	20.7577	45.9215	10.5138
25.291	28.8672	31.6389	30.5895
17.2252	29.0476	36.7219	14.9517
	16.7407	24.6293	14.8653
	8.44976	9.34001	12.2261
Fig. 3e	WT			NCC -/-			IL18R-/-			IL18R-/-NCC-/-
pAKT/AKT	0.991326	0.815572	1.1931	0.917722	0.852526	0.741413	0.572797	0.561866	0.609778	0.320929	0.039461	0.353441
pIRβ/IRβ	0.950756	0.615678	1.43356	0.836307	0.623359	0.430498	0.255038	0.397684	0.312632	0.114013	0.105533	0.208673
GLUT4	0.761062	1.08157	1.15737	0.901604	0.601027	0.441297	0.720305	0.533261	0.288276	0.15784	0.097497	0.070485
pAMPK/AMPK	0.848168	0.872726	1.27911	0.886622	0.5133	1.04402	0.640251	0.610755	0.387495	0.251967	0.127071	0.235842
PPARγ2	0.355683	1.33143	1.31289	1.50015	0.934054	1.0613	0.897229	1.21702	0.848896	1.1558	1.2049	1.41148
PPARγ1	0.780574	0.108776	2.11065	1.32819	1.46895	1.39067	1.56102	1.26314	1.42258	1.82831	1.87179	2.10803
UCP1	1.06825	1.06071	0.871033	1.44802	0.878811	1.08398	0.803754	1.03748	0.800677	0.688215	0.906826	0.654017
Fig. 3f	WT			NCC -/-			IL18R-/-			IL18R-/-NCC-/-
pAKT/AKT	0.832046	1.14853	1.01942	1.18336	1.57688	1.0631	0.760054	0.688462	0.748703	0.596458	0.744996	0.760195
pIRβ/IRβ	0.860174	1.35269	0.787136	1.20207	0.91318	1.08083	0.480765	0.572519	0.402788	0.154934	0.245278	0.415605
PPARγ2	0.760755	0.193785	2.04546	1.57766	0.597916	0.310165	0.618451	0.480541	0.891836	1.17989	0.86415	1.09281
UCP1	0.836382	0.951651	1.21197	0.816735	0.919395	0.807798	0.824739	0.821091	0.793643	0.79054	0.805413	0.67454
Fig. 3g	WT			NCC -/-			IL18R-/-			IL18R-/-NCC-/-
UCP1	0.732008	1.39273	0.875265	0.169941	0.150551	0.314293	0.619304	0.967879	1.12435	0.266113	0.433094	0.357146
COX IV	0.859098	1.04619	1.09471	0.718294	0.747885	0.645376	0.844133	0.787795	0.84651	0.325019	0.475638	0.426405
Cyt C	1.13693	1.04276	0.820309	0.715146	0.614542	0.713917	0.934232	0.825378	0.809402	0.678262	0.71612	0.521121
pHSL/HSL	0.539722	0.977516	1.48276	0.592553	1.34452	0.652456	0.90105	0.842035	0.445396	0.348445	0.126469	0.159342
PPARγ2	0.726195	1.15399	1.11982	0.149789	0.450651	0.137347	0.186151	0.075488	0.06228	0.331039	0.239183	0.165449
PPARγ1	0.865385	1.06498	1.06963	1.16098	1.10344	1.11605	1.10059	1.04031	0.919811	1.12419	1.28923	1.2619
														1.12669	0.402397	0.945963	0.693337
Fig. 3h	WT			NCC -/-			IL18R-/-			IL18R-/-NCC-/-				1.04985	0.600313	1.40043	0.141498
EAT	1.30852	1.13068	0.560806	0.679223	1.54227	0.474416	0.811875	0.846535	0.623963	0.782148	0.23573	0.084674		0.823459	0.547419	1.30011	0.406667
SAT	0.861728	1.10786	1.03042	1.11159	1.459	1.19744	0.960364	2.76518	1.06628	1.94987	1.35876	1.762
BAT	1.12669	1.04985	0.823459	0.402397	0.600313	0.547419	0.945963	1.40043	1.30011	0.693337	0.141498	0.406667
Fig. 3e
																60 KDa	AKT
							60 KDa	pAKT
							95 KDa	pIRβ								95 KDa	IRβ
																62 KDa	pAMPK
							50 KDa	GLUT4
							62 KDa	AMPK
																57 KDa	PPARγ2
																53 KDa	PPARγ1
							37 Kda	GAPDH
Fig. 3f
							60 KDa	pAKT
																60 KDa	AKT
							95 KDa	pIRβ
																95 KDa	pIRβ
																37 Kda	GAPDH
							57 KDa	PPARγ2
Fig. 3g
							33 Kda	UCP1
																17 Kda	COX IV
																83 Kda	pHSL
							14 Kda	Cyt C
							83 Kda	HSL
																57 KDa	PPARγ2
																53 KDa	PPARγ1
							37 Kda	GAPDH
Fig. 3h-EAT
																	42 KDa	β-actin
								35 Kda	β3-AR
Fig. 3h-SAT
								35 Kda	β3-AR									42 KDa	β-actin
Fig. 3h-BAT
								35 Kda	β3-AR
																		42 KDa	β-actin
[truncated: 19 more columns]

## Sheet: Figure 4
Fig. 4a	WT													NCC-/-													IL18R-/-													IL18R-/-NCC-/-
Full day	98.482	94.2534	92.3384	88.3595	96.807	84.8614	86.5515	85.7549	88.5353	95.7515	96.4	98.7683	86.216			58.2728	87.4597	75.408	81.6649	80.0622										74.5415	87.1874	86.4973	83.8708	79.8669	95.7352					91.7083	75.3971	91.8342	91.601	73.3271	80.6771	71.3581	82.4794
Light	82.0723	86.1956	81.1162	77.576	83.9163	76.5903	77.249	75.763	79.6039	89.626	91.8859	76.1518	92.9974			51.214	80.1938	68.554	75.9062	72.113										64.0433	76.2843	80.3538	73.0799	72.2064	85.0985					81.0995	66.05	80.963	82.5328	68.8594	70.8246	61.9346	70.0221
Dark	114.892	102.156	103.345	99.3544	109.951	93.0351	95.7446	95.8658	97.573	101.95	100.968	104.608	96.2803			65.3316	94.7256	82.1025	87.4236	88.0114										85.2456	97.8808	92.5227	94.6618	87.5275	106.167					102.113	84.5644	102.919	100.581	77.8825	90.4137	80.6707	94.9366
Fig. 4b	WT													NCC-/-													IL18R-/-													IL18R-/-NCC-/-
Full day	86.8809	90.4888	89.1167	85.1612	95.7813	75.2761	74.2084	70.557	77.5932	79.4009	83.4898	85.3895	74.7392			43.6693	76.5394	65.1186	72.3454	69.3128										69.4386	79.9791	83.3512	77.7968	77.2806	90.4374					90.1898	74.4248	82.0935	89.0889	70.2254	71.7925	61.6475	72.8685
Light	70.7947	80.677	76.5819	72.6505	76.5995	62.2937	60.4983	58.5914	64.8487	69.5767	75.0707	61.3263	76.3409			37.2543	64.6753	54.7648	63.1504	59.2993										57.7577	67.2235	74.3316	68.5054	67.1789	77.3441					75.8897	61.6157	71.3005	75.8998	62.1757	58.4577	49.3255	58.7488
Dark	102.967	100.112	101.411	97.9172	115.339	88.1058	87.7573	82.6649	90.4895	89.342	92.0091	94.5458	88.152			50.0843	88.4035	75.2315	81.5405	79.3263										81.3485	92.4894	92.1973	87.0882	87.3824	103.279					104.215	86.9875	93.098	102.15	78.433	84.9704	73.8245	86.9882
Fig. 4c	WT													NCC-/-													IL18R-/-													IL18R-/-NCC-/-
Full day	0.477184	0.479612	0.465049	0.437864	0.48835	0.409467	0.42071	0.419527	0.433136	0.468047	0.473964	0.484615	0.411176			0.275882	0.427059	0.368824	0.398235	0.392941										0.374757	0.425243	0.434466	0.418627	0.392157	0.479612					0.460194	0.379612	0.448544	0.460976	0.367476	0.391716	0.353254	0.408235
Light	0.394175	0.435294	0.409804	0.376923	0.421154	0.363095	0.365476	0.362353	0.38	0.432941	0.449412	0.356471	0.449412			0.238824	0.383529	0.329762	0.358824	0.348235										0.317308	0.356863	0.40098	0.366667	0.35098	0.421569					0.396078	0.329412	0.392308	0.410784	0.338462	0.336905	0.302381	0.345882
Dark	0.560194	0.523077	0.519231	0.5	0.556863	0.455294	0.475294	0.477381	0.486905	0.503571	0.49881	0.520238	0.465882			0.312941	0.470588	0.406977	0.437647	0.437647										0.433333	0.492308	0.467308	0.470588	0.433333	0.536538					0.523077	0.428846	0.505882	0.51068	0.397059	0.445882	0.403529	0.470588
Fig. 4d	WT										NCC-/-										IL18R-/-										IL18R-/-NCC-/-
EAT	8.87256	4.84437	7.87158	8.61082	4.25776	0.404731	2.03919	0.987316			0.381454	0.366779	6.65522	1.68393	7.97689						3.78079	5.72989	0.781258	3.71427							2.19135	0.482398	0.381348	16.9942	0.810277	0.378685
SAT	6.13894	6.90269	3.31271	5.30907	1.49569	3.38387	6.5371				0.749127	15.9194	5.86276	3.22975							3.51512	2.57994	2.9757	13.7252	11.5191						6.76563	1.10353	2.42238	5.01946	16.4336	2.60795	13.5896	0.547763	1.8712
BAT	35.2952	60.7908	28.9794	33.8155	43.0794	45.6742					21.5257	22.264	3.62155	10.1449	11.5679						15.446	22.4012	8.67484	16.0567	40.42	23.0332	39.8803				0.910414	8.27506	16.9936	5.52342	13.2839	0.104404	23.0421	9.10566	2.12118
Fig. 4e	WT			Ncc-/-			IL18r-/-			I18r-/-Ncc-/-
UCP1	1.00135	1.04256	0.956089	0.794397	0.740362	0.667397	1.01352	1.23238	1.07752	0.772705	0.699331	0.320033
PGC1α	0.826808	1.20911	0.964078	1.49066	0.846556	0.556207	1.02177	1.44691	1.00725	0.530514	0.399022	0.733882
Fig. 4f	WT										Ncc-/-										IL18r-/-										IL18r-/-Ncc-/-
Ucp1	0.984391	1.31853	1.04654	0.930222	1.07386	0.634297	1.16187				0.699779	0.487704	0.54601	0.521054	0.807687						0.514402	0.839238	1.23396	0.736318	0.5377	0.514874					0.50583	0.43762	0.637782	0.580937	0.617572	0.654704	0.417938	0.372923	0.561434
Pgc1α	1.34165	2.12492	2.3147	0.186969	0.291976	1.23281	2.25171				0.099523	0.623229	0.651427	0.271078	0.090442						0.375948	0.721553	0.900284	0.764504	0.716025	0.371738					0.401885	0.294194	0.148056	0.195934	0.606868	0.223218	0.177184	0.276944	0.129391
Elovl3	1.04848	1.20872	1.5938	0.210005	1.11972	0.722988	2.67679	1.08792			0.971984	0.467826	0.603652	0.627296	0.561051						0.609052	0.587456	1.1033	1.19986	0.668258	0.534801	0.98394				0.602438	0.61689	0.813638	0.411769	0.548838	0.756507	0.576995
Prdm16	0.990778	1.01591	1.18524	0.640845	0.915777	0.850158	1.68003				0.863267	1.543	0.888049	0.598778	0.964167	1.32758					0.250782	0.594858	0.225696	0.225392	0.493447	1.66021	0.941657				0.375272	0.46811	0.264749	0.320176	0.719418	0.471691	0.406587
ATPase	0.938971	0.957712	0.671231	0.603998	1.4183	0.87052	1.32093	1.68182			0.552144	0.703037	0.881039	0.502839	0.634659	1.49518	1.12355				1.63101	0.998947	0.985386	0.837551	1.14328	1.98801					0.3715	0.524946	0.809714	0.639122	0.889704	0.772857	0.420372	0.62261	0.546019	0.924995
Cox2	0.886308	0.636466	0.775058	1.07321	1.43324	1.02172	0.538762	2.7013			0.412315	0.927845	0.333107	0.273247	0.427439	2.37667	1.18445				1.01014	1.28515	1.52313	1.33998	1.64985	2.49315					0.517883	0.832151	1.28655	0.770845	0.204846	0.384225	0.916051	0.065121	0.517663	0.466586
Cox8b	1.2569	1.66096	0.786656	0.831768	1.09164	0.806502	0.692457	1.20081			0.768904	0.967435	0.938137	0.860754	0.854792						0.704632	0.586151	1.28898	0.62971	0.607172	1.68053	0.984133				0.754379	0.453638	0.627365	0.597172	1.23026	0.444905	0.462511	0.741709	0.792538
Cytc	0.992692	1.02205	0.837978	0.559646	1.16448	0.868776	1.3179	1.57632			0.470135	0.795032	0.800384	0.500043	0.689676						1.43339	1.11562	0.80352	0.733124	1.06612	1.46507					0.540167	0.77714	0.946871	0.700868	0.810494	0.590651	0.665182	0.836999	0.571901	0.639473
Fas	1.56148	0.844732	0.43239	1.22367	1.50801	0.806397	1.92079	0.613442			0.268366	1.83902	1.22597	1.17775	1.7165	3.40877	0.233911				1.30382	0.223393	1.02729	0.654886	2.10556	2.9422	0.229152				0.689335	0.793053	0.403561	1.0508	0.800353	0.422538	0.585439	0.53395	0.511264
Atgl	1.82603	0.776716	0.581339	0.965481	1.26939	1.08339	1.99668	0.457477			0.32775	2.38737	0.6579	0.772634	1.36431	1.73435	0.124331				1.02893	0.14237	1.15366	0.644361	1.55073	0.939931					0.744355	0.508288	0.390262	0.773754	0.462241	0.259554	0.649548	0.413209	0.591548
Hsl	2.41433	0.874826	0.488734	1.20265	1.01158	0.840348	2.03894	0.46474			0.340267	3.21683	0.533489	0.804329	1.22755	1.5334					1.52489	0.159857	2.36897	0.902674	1.72618	1.37539	0.163542				0.98001	0.743926	0.424232	0.582931	0.54378	0.360956	0.927598
Arg1	1.3186	0.385333	1.21475	0.635638	1.75125	2.31526	0.837216				0.3393	0.74498	0.151399	0.781307	0.379148	0.28646					0.979257	1.34902	0.936222	1.11346	0.330421	1.29083					0.163797	1.11621	0.729668	0.098311	0.230175	0.469721	0.26978	0.307268
Mrc1	0.808157	0.615319	1.10299	0.730857	1.19254	0.882793	1.84122	1.28695			0.907952	0.817734	0.63442	0.694015	0.948227	1.28192					0.432051	1.1436	0.370056	0.520595	0.443112	1.03694	1.24342				0.246596	0.349221	0.5442	0.570564	0.462683	0.558027	0.480627	0.550745
Clec10a	0.788305	0.610378	1.10389	0.889637	1.17052	0.770322	1.76919	1.3266			0.977831	0.823568	0.679762	0.604387	0.698124	1.07986					0.530027	1.26395	0.466566	0.673453	0.462778	0.816949	1.36714				0.363767	0.655726	0.55043	0.660602	0.499924	0.632923	0.722203	0.512843
Siglec-F	0.555495	0.45526	0.445277	0.786451	1.77335	2.04571	3.11258				0.983437	2.57287	1.48642	2.05891	2.18749						0.438665	2.11737	0.437468	0.704813	1.0874						0.873974	1.09705	1.25941	1.77711	0.468102	2.46226	1.39573	3.08608
IL4	0.433991	0.43219	0.533168	0.754359	1.4475	1.41378	3.26109	1.98628			0.736111	1.8507	0.19144	3.28884	2.89193	2.69829					0.371969	1.67887	0.31216	0.453456	0.821182	2.32778	2.90684				0.42825	2.20465	1.89316	1.3086	2.45591	1.45197	0.900199	1.99577
IL13	0.940898	0.305409	2.18856	1.41051	1.1273						0.450527	1.08131	0.82142	2.05246	1.99293	2.06845					0.206144	1.07166	0.220762	0.358682	0.546206	1.44937	1.94451				0.290907	1.49892	2.2668	2.24733	1.73283	0.969234	0.732497	1.48071	1.65672	0.800356
Pten	1.01905	0.868103	1.38612	0.561968	0.982304	0.667063	1.53845	1.43954			1.03226	1.16313	0.96308	0.649042	1.04147	1.075					0.464101	1.17335	0.419341	0.648642	0.581601	1.07496	0.932681				0.359197	0.51112	0.863288	0.812172	0.821354	0.927212	0.545846	0.80246	0.449504	0.55116
Stat6	0.990419	0.926977	1.0343	0.537094	1.23342	0.685272	1.44903	1.6009			1.54212	1.58557	1.34934	0.636129	1.8021	1.36557					0.633532	2.11439	0.739633	0.4987	0.779043	1.61275	1.36764				0.56935	0.516889	1.13612	1.01948	1.2958	1.14706	0.587339	1.13631	0.522456
Zbtb16	0.40775	0.556227	1.17439	0.475283	0.654674	0.954266	3.99161	3.16771			1.02906	1.75574	0.98721	0.430652	1.74222	1.52677					0.330735	0.472288	0.160413	0.28215	0.462344	5.7545	4.08078				0.330819	0.750725	0.905224	1.31984	0.697667	1.07645	0.425729	0.661613	0.465655
Pdpn	0.653316	0.449333	0.914811	1.49344	1.53111	1.06887	1.04626	1.45621			0.745395	0.609848	1.02348	0.719324	0.933638	0.8067					0.576219	1.60973	0.350823	0.862353	0.602714	0.76979	1.01375				0.654317	0.454145	0.659408	0.554957	0.392827	0.496762	0.61441	0.348012	1.11429	1.17002
Fig. 4g
WT	Ncc-/-	IL18r-/-	IL18r-/-Ncc-/-
0.841993	0.529897	0.54095	0.351097
2.02069	0.614458	0.813968	0.235548
1.11526	0.403048	0.766575	0.450559
0.734043	0.583266
0.993129
Fig. 4h	WT			Ncc-/-			IL18r-/-			I18r-/-Ncc-/-
pHSL/HSL	1.43004	0.965742	0.604214	0.283783	0.352169	0.300696	0.652996	0.444457	0.41223	0.096547	0.102524	0.168152		1.43004	1.1162	0.283783	0.317316	0.652996	0.655647	0.096547	0.118943
Cyt C	1.1162	1.27632	0.607485	0.317316	0.429323	0.433132	0.655647	0.740048	0.586697	0.118943	0.087488	0.051422		0.965742	1.27632	0.352169	0.429323	0.444457	0.740048	0.102524	0.087488
														0.604214	0.607485	0.300696	0.433132	0.41223	0.586697	0.168152	0.051422
Fig. 4e
								33 KDa	UCP1
								105 KDa	PGC1α
								37 KDa	GAPDH
Fig. 4h
								83 KDa	pHSL
								83 KDa	HSL
								14 KDa	Cyt C
								37 KDa	GAPDH

## Sheet: Figure 5
Fig. 5a	Control				IL18 10 ng/mL				IL18 100 ng/mL
IL18r	0.941654	1.05835	0.84572	1.10543	1.69985	1.82194	1.68405	2.02309	1.64776	1.9723	1.65371	1.73683
NCC	0.951268	1.04873	1.1464	1.0536	0.920549	0.917498	0.936863	0.734089	0.822848	0.962329	0.95133	1.15856
Fig. 5b	Control				IL18 10 ng/mL				IL18 100 ng/mL
pAKT/AKT	0.90746	1.09254	0.98206	1.10179	1.54329	1.59269	1.50394	1.4479	1.14892	1.42094	1.23809
pIRβ/IRβ	0.933095	1.0669	1.06404	1.0736	0.912093	1.19746	0.738267	0.997693	1.83648	2.21972	1.92013
Fig. 5c	WT				WT+insulin				Ncc-/-+Insulin				IL18r-/-+Insulin				IL18r-/-Ncc-/-+Insulin
pAKT/AKT	0.963918	1.03608	1.06	1.19	1.51305	1.51358	1.433	1.364	1.17053	1.54993	1.187	1.7	1.07283	1.10081	1.1	1.1	0.692651	0.470199	0.76	0.5173
pIRβ/IRβ	0.933505	1.06649	1.068	1.17	1.49439	1.39858	1.438	1.53	1.25117	1.55894	1.276	1.51483	1.07351	1.11062	1.1086	1.22	1.03829	1.10619	1.121	1.268
Fig. 5d	Control						IL18						Insulin						Insulin+IL18
WT	464733	422119	476990	582508	532672		719507	567594	607341	656455	595423		679166	579090	671767	627050			820539	731490	695275	768000
Ncc-/-	462870	515507	526756	645037	580404	610113	451203	539929	666568	512378	525308	617941	480273	717678	787713	858900	808065		951265	821511	871322	840572	897030
Il18r-/-	507458	417931	387913	405753	415658		515762	384373	524479	364113	410703	460625	571503	516275	438010	527778	469825	528193	651920	555762	488042	514073	434723	445946
Il18r-/-Ncc-/-	451621	511742	441754	469675	489315	563254	623146	469073	496984	525950	506650		511878	508923	682464	581038	562104	764914	654665	716002	719270	655493	471875	623109
Fig. 5g	Non-induced				Induced				Induced+IL18
WT	1.28892	0.07499	1.44211	7.17418	3523.72	1341.78	1192.74		5880.68	5532.33		9635.56
Ncc-/-	0.839342	0.940911	1.30392	1.86472	583.454	819.188	854.523	3016.96	571.326		959.938	2181.18
IL18r-/-	2.7577	2.09397	2.60464	3.22869	2185.23	1685.31	824.108	2957.74	7639.66	7979.69	7254.6	5932.54
IL18r-/-Ncc-/-	2.98858		3.21265	2.7074		2002.21	1220.48	2267.36	819.963	996.819	1354.04	3180.8
Fig. 5h	Non-induced				Induced				Induced+IL18						0.777113	0.563728	1.09468	0.516396		2.63187	2.95611	1.27635	3.32808		5.73747	3.02769	5.47912	3.25179
WT	0.777113	0.909804	0.821053	1.72265	2.63187	2.13631	3.64874		5.73747	4.41056	5.66498				0.909804	0.515765	1.05685	0.513683		2.13631	3.14779	0.926817	3.12998		4.41056	0.43014	4.76393	2.85385
Ncc-/-	0.563728	0.515765	0.396019	0.34472	2.95611	3.14779	3.46334		3.02769	0.43014	2.33169	3.29101			0.821053	0.396019	1.43025	0.825679		3.64874	3.46334	0.655698	3.18843		5.66498	2.33169	5.0391	2.18716
IL18r-/-	1.09468	1.05685	1.43025	2.1416	1.27635	0.926817	0.655698	1.54567	5.47912	4.76393	5.0391	6.17374			1.72265	0.34472	2.1416	0.749295				1.54567	3.89519			3.29101	6.17374	7.07557
IL18r-/-Ncc-/-	0.516396	0.513683	0.825679	0.749295	3.32808	3.12998	3.18843	3.89519	3.25179	2.85385	2.18716	7.07557
Fig. 5i
Time (minutes)	WT						WT+IL18 100 ng/mL						WT+IL18 10 ng/mL
1900-01-01 07:26:26	111.77	87.2036	165.494	119.596			136.595	288.578	138.835	55.7333			96.8421	95.9896	176.665	197.219
1900-01-07 18:12:25	108.442	82.6882	152.943	114.432			126.212	268.978	126.654	52.0116			89.1802	89.8714	162.04	183.501
1900-01-14 05:00:39	107.003	80.524	150.45	111.337			122.041	261.19	122.614	50.9468			87.083	88.1762	155.967	179.084
1900-01-20 18:27:44	68.6451	52.3471	98.8779	72.8852			76.1495	175.636	76.2124	33.5098			50.5854	57.6417	135.244	113.905
1900-01-27 05:14:27	65.2806	50.0059	99.7054	73.389			76.0444	177.543	77.5807	33.6051			45.1683	57.1774	136.895	113.241
1900-02-02 16:04:11	56.5996	38.6904	96.2998	72.2374			73.4025	176.749	75.5591	32.7939			40.9555	54.4131	133.952	109.268
1900-02-09 05:36:18	87.9739	50.5714	158.771	111.709			134.522	281.598	184.429	249.476			63.0793	78.8294	159.378	342.049
1900-02-15 16:30:09	87.7404	47.1918	168.451	117.192			146.824	277.083	190.64	244.848			64.3287	75.733	164.521	353.552
1900-02-22 03:21:33	85.4586	44.937	169.688	119.029			147.99	274.986	188.375	244.675			64.9862	72.9092	161.576	355.223
1900-02-28 16:43:57	246.68	162.934	281.191	230.264			245.884	277.048	255.545	316.134			141.744	170.89	282.471	289.101
1900-03-06 03:51:09	242.297	164.439	277.502	226.495			237.541	272.846	244.856	312.181			147.35	170.782	288.466	285.165
1900-03-12 14:58:31	238.152	163.195	276.539	226.122			231.359	272.338	242.154	312.094			147.576	167.65	285.211	284.739
1900-03-19 04:32:39	44.0669	32.2855	69.169	47.5001			74.5776	26.95	57.6919	165.952			44.9749	36.2512	56.1247	97.412
1900-03-25 15:35:55	39.3471	29.3869	60.1462	43.2044			64.0242	25.5023	51.3586	159.843			38.8974	34.5141	53.5698	91.6995
1900-04-01 02:28:15	36.3287	28.5668	55.7798	40.7344			59.9374	24.1932	48.3982	152.953			35.9721	31.4423	51.7342	85.5655
Fig. 5j
Time (minutes)	WT						NCC KO						IL18R KO						IL18RNCC KO
1.31003	111.77	87.2036	165.494	119.596	138.835	288.578	45.8079	59.9013	40.968	130.463	163.49	40.056	76.4287	85.5438	200.76	153.804	159.408		88.0315	101.103	128.878	147.765	40.056
7.75863	108.442	82.6882	152.943	114.432	126.654	268.978	42.5957	53.0849	38.8543	118.603	150.012	41.2476	73.2921	80.2107	204.288	142.963	157.134		83.6413	102.037	123.481	141.488	41.2476
14.2088	107.003	80.524	150.45	111.337	122.614	261.19	43.3709	53.37	39.2718	114.168	145.654	42.007	70.1243	80.024	212.534	140.15	159.653		81.2776	106.214	122.047	140.75	42.007
20.7693	68.6451	52.3471	98.8779	72.8852	76.2124	165.91	27.0317	33.2491	23.0296	72.5122	95.781	28.1886	46.2418	51.859	144.791	91.4461	128.894		50.4767	74.2911	81.5145	90.8647	28.1886
27.2184	65.2806	50.0059	99.7054	73.389	77.5807	168.629	26.1435	31.9196	21.8465	73.1901	92.2597	28.4611	46.4368	52.9813	150.465	92.7467	133.1		46.9764	76.9639	82.7433	92.5059	28.4611
33.6696	56.5996	38.6904	96.2998	72.2374	75.5591	167.473	23.4347	29.3287	19.927	70.3029	87.9441	26.4578	39.6648	51.6736	153.766	91.6114	135.092		41.6397	79.7617	79.5452	89.5959	26.4578
40.2335	187.974	150.571	158.771	111.709	134.428	272.313	32.6843	47.8951	30.0253	117.611	189.652	47.8049	54.2326	76.0468	286.781	165.338	185.949		61.6027	115.362	127.531	141.895	47.8049
46.6876	187.74	147.192	168.451	117.192	140.64	274.665	30.4663	48.379	29.5296	125.392	209.447	49.9609	52.7434	73.5989	301.32	181.27	189.248		60.3898	122.404	129.191	143.35	49.9609
53.14	185.459	144.937	169.688	119.029	138.375	269.931	28.2268	47.4223	29.2654	126.603	221.71	51.6356	51.2083	66.8863	312.457	189.658	192.01		57.676	128.131	130.421	138.513	51.6356
59.6972	246.68	162.934	362.959	230.264	255.545	446.244	85.7752	81.1006	54.4762	215.387	306.497	73.2136	124.246	152.199	210.271	249.854	314.546		141.288	157.122	199.44	251.225	73.2136
66.1605	242.297	164.439	331.412	226.495	244.856	428.588	84.6236	81.0587	54.6117	209.613	299.733	75.7851	125.147	149.931	212.144	249.995	325.902		140.017	173.409	217.114	246.826	75.7851
72.624	238.152	163.195	309.617	226.122	242.154	425.997	83.6247	82.0774	55.1406	205.226	291.15	77.2766	130.083	148.283	213.03	245.844	331.111		137.998	182.033	217.556	244.729	77.2766
79.1893	44.0669	32.2855	69.169	47.5001	57.6919	107.82	22.9249	30.7462	24.1771	62.8712	103.642	31.6974	32.1249	32.2812	87.4296	82.495	60.8561		33.5122	37.8404	53.6324	59.332	31.6974
85.65	39.3471	29.3869	60.1462	43.2044	51.3586	103.146	22.7013	26.8763	22.0805	55.8338	92.4601	26.7372	29.4413	29.1045	85.5071	72.5941	56.566		32.315	35.039	49.5148	57.9992	26.7372
92.103	36.3287	28.5668	55.7798	40.7344	48.3982	100.416	21.1081	26.2164	21.3971	52.1718	85.8612	24.7541	27.6288	27.2337	88.0411	66.8004	54.6279		30.9039	34.7381	46.9818	55.8368	24.7541
Fig. 5k	Non-induced				Induced				Induced+IL18 10 ng/mL				Induced+IL18 100 ng/mL
Atgl	0.763102	1.05841	1.07462	1.15214	1.4033	1.62289	1.98915		1.39914	1.51738	1.61742		3.77653	2.10859	3.65046	2.08832
Hsl	0.763837	1.02449	1.05138	1.21543	1.68512	1.54789	1.5689		1.288	1.63957	1.60714		1.96357	2.00497	2.73108	2.06077
Fig. 5l	Control				IL18				Isoproterenol				Isoproterenol+IL18
WT		1.81255	1.74694	1.02212	2.26034	2.07569	0.437652	2.67189	21.2428	19.7724	19.6184	18.231	26.8959	27.952	30.7948	29.5231
Ncc-/-	0.564285	2.04178	1.59258	1.83972	0.609966	1.36469	1.32237	2.48498	18.3305	17.5502	17.4146	20.1951	16.6175	16.3384	17.0498	16.0186
Il18r-/-	1.54246	2.13968	1.70887	1.89612	1.60241	2.04755	2.02536	1.98994	19.2422	19.7438	16.6612	12.8287	22.6368	22.4691	27.7044	25.798
Il18r-/-Ncc-/-	1.52382	2.60556	1.74584	2.02355	1.71528	1.6276	1.55934	1.86982	12.9229	12.5325	14.2524	13.864	11.6978	13.6433	11.2876	11.2104
Fig. 5m	Control				Isoproterenol				Isoproterenol + IL18 100 ng/mL
pHSL/HSL	0.940067	1.05993	1.134	1.065	4.14942	3.44356	4.643	3.4879	7.56603	6.78179	8.2263	7.0599
ATGL	0.911105	1.08889	1.2215	1.097	1.19807	1.10852	1.178	1.219	2.04755	1.725	2.523	1.59749
Fig. 5n	WT				WT+Isoproterenol				Ncc-/-+Isoproterenol				IL18r-/-+Isoproterenol				IL18r-/-Ncc-/-+Isoproterenol
pHSL/HSL	0.965654	1.03435	1.022	1.37	4.48902	3.56624	4.379	3.6228	3.13238	3.18016	3.0456	2.493	1.50381	3.57967	2.542	3.376	0.930755	1.66747	1.0238	1.6342
ATGL	1.00358	0.996424	1.039	1.1606	0.98875	1.03656	1.0762	1.04	0.945497	0.799618	1.14	0.7795	1.03561	0.896167	1.13	0.957	0.058303	0.222965	0.164	0.1452		0.004572	0		0.670577	0.730158		2.67576	2.9884		1.4285	15.0562
																						0	0		0.6128	0.606669		3.45209	4.65866		2.89341	4.39959
Fig. 5o	Non-induced				Induced				Induced+IL18 10 ng/mL				Induced+IL18 100 ng/mL									0.007029	0		0.957049	1.02334		1.28441	8.03871		2.56868	14.8327
1	0.004572	0	0.007029	0	0.670577	0.6128	0.957049	2.04272	2.67576	3.45209	1.28441		1.4285	2.89341	2.56868							0	0		2.54272	2.20603
2	0	0	0	0	0.730158	0.606669	1.02334	2.20603	2.9884	4.65866	8.03871		15.0562	4.39959	14.8327
Fig. 5a
						62 Kda	IL18r							125 Kda	NCC							37 KDa	GAPDH
Fig. 5b
																							95 KDa	pIRβ
							62 Kda	pAKT
															62 Kda	AKT
							95 KDa	IRβ
															37 KDa	GAPDH
Fig. 5c
							62 Kda	pAKT								62 Kda	AKT								95 KDa	pIRβ
							95 KDa	IRβ
																37 KDa	GAPDH
Fig. 5e
																			200 Kda	Pro-Irβ
																			95 KDa	IRβ
																										55 KDa	IgG
Fig. 5m
																83 KDa	HSL
							83 KDa	pHSL
																37 KDa	GAPDH
							55 KDa	ATGL
Fig. 5n
							83 KDa	pHSL
																	83 KDa	HSL
																	37 KDa	GAPDH
							55 KDa	ATGL

## Sheet: Figure 6
Fig. 6a-Body weight
weeks	6	7	8	9	10	11	12	13	14	15	16	17	18
IL-18 fl/fl UCP1 cre	20.2	23.1	26.2	27.8	31	33.2	35	38.1	40.7	42.9	44.4	45.6	46.9
	19.4	21.7	23.1	25.3	28.7	31.9	35.4	39	42.8	44.8	45.3	47.3	48.6
	17.9	21.3	22.1	24.3	26.1	28.2	30.4	32.5	35.1	38.1	38.7	40.2	42
	19	21.3	22.5	24.7	26.2	28.2	30	32.7	35.8	38.4	40.3	42.8	45
	21.8	22.6	24.9	27.3	27.9	29.6	33.3	35.2	37.5	39.6	40.6	41.8	43.2
	19.4	21.3	22.6	24.6	27.2	30.5	31.4	33.3	36.4	40.5	42.6	43	43.3
	20.4	24.2	25.2	28.5	31.3	33.5	33.3	39	40.2	40.7	45	47	43.3
	21.8	23.1	25.3	27.6	30.9	30.3	35.3	34.9	36.2	36.6	40.3	42	48.8
	21.5	24.8	25.4	28.2	29.2	33	31.8	33.8	35.4	37.8	38.7	43	43.3
	21	23.7	26	27.7	29.8	31.1	35.3	37.2	39.1	43	41.6	41	42.5
	20.8	23.5	25	26.6	28.8	30.1	31.4	35	34.2	35.4	38.9	41.4	42.7
	20.2	22.5	24.2	25.8	27.3	29	30.8	33	34.8	36.7	39.1	40.5	42.6
	20.5	22.6	24.7	26.4	28.2	30.1	32	34	36.2	39.6	41.9	43.8	45.1
IL-18 fl/fl	20.2	21.4	22.9	25.1	27.2	29.3	31.6	33.8	36.6	39.3	40.6	41.1	43.5
	19.2	22.6	23.7	26.7	30.8	28.9	30.5	32	38.6	38.5	44.4	45.2	41
	19.9	23.2	25.4	26.5	28.5	28.6	31.2	36.7	35.2	37.1	40.9	40.5	41.3
	21.8	21.2	22.4	24.6	28	31.9	34.3	33.4	36.5	40.6	38.8	39.6	43.7
	20.9	22.4	25.1	26.3	28.2	29.3	32.1	34.3	33.6	34.8	36.6	37.5	38
	21.3	22.6	25.1	25.9	28.2	30.3	30.4	32.7	36.3	37.9	40.2	41.5	43
	20.5	22.5	25	27.3	28.3	29.9	30.8	32	34	34.3	35.2	36.8	38.8
	20.5	22	23.1	24.5	26	28	28.5	30.1	33.5	35.8	37	38.4	39.5
	19.2	21	22.9	24.3	25.9	27.8	30.7	32.4	34.1	36.2	37.8	39.2	41.4
	19.9	22	23.3	24.5	26.5	28.3	31.7	34.4	36.8	37.9	39.1	41.5	43.2
Fig. 6a-GTT	0 min	15 min	30 min	45 min	60 min	90 min	120 min		AUC
	264	600	600	600	600	600	574		IL18fl/fl	IL18fl/flUCP1cre
IL-18 fl/fl UCP1 cre	154	315	376	358	328	255	201		48405	69090
	241	459	479	473	508	303	223		39053	34935
	243	454	479	478	458	359	282		27038	46838
	268	503	553	600	540	476	397		42833	48293
	177	378	410	273	261	227	231		46658	59235
	294	539	520	596	579	447	394		35333	59378
	319	384	547	587	551	528	378		32288	59070
	250	463	419	358	339	324	250		33765	41573
	236	416	403	326	295	241	202		38505	35843
	245	449	400	348	284	188	169			34358
	345	534	594	536	546	464	354			59063
IL-18 fl/fl	236	500	510	453	438	362	265
	183	391	423	403	354	282	200
	229	408	306	217	204	149	153
	254	410	429	415	421	303	237
	230	451	471	462	475	327	245
	153	414	394	379	316	218	182
	162	352	356	293	289	231	175
	171	285	358	359	323	260	159
	204	382	409	387	366	261	216
Fig. 6a-ITT	0 min	15 min	30 min	45 min	60 min	90 min	120 min		AUC
IL-18 fl/fl UCP1 cre	292	207	159	190	133	197	152		IL18fl/fl	IL18fl/flUCP1cre
	244	79	92	89	80	109	120		11633	21713
	250	97	89	78	95	44	51		6698	12600
	238	113	107	104	89	83	88		4125	10058
	267	111	79	50	28	21	12		8835	12458
	347	160	106	118	82	81	69		13178	7043
	393	163	158	100	99	77	73		9660	13673
	314	161	140	131	116	95	94		10193	14895
	323	103	127	114	113	78	100		7958	15705
	280	159	98	82	70	42	20			13965
	306	119	132	141	118	100	116			10320
	298	173	129	102	58	39	31			15570
	307	163	103	72	74	40	41			11235
										10853
IL-18 fl/fl	276	92	93	75	101	71	84
	310	102	77	39	21	15	12
	208	87	46	20	12	0	0
	316	148	126	55	48	15	0
	310	312	123	100	65	34	23
	243	150	96	77	65	36	30
	330	114	95	88	67	41	35
	276	142	78	64	43	15	14
Fig. 6b	IL18 fl/fl										IL18 fl/fl UCP1 cre
EAT	2	1.22	1.1	2.1	2	1.8	2.088				1.364	2.47	2.3	1.6	1.4	2.243	2.276	1.167	1.748	1.948
SAT	2.3	2.123	0.9	2.3	2.5	2.2	2.168				2.822	2.318	2.8	2.2	2.3	2.534	2.676	2.548	2.11	2.069
BAT	0.135	0.163	0.1	0.1	0.1	0.1	0.207				0.158	0.142	0.187	0.2	0.2	0.137	0.17	0.221	0.198	0.14
Liver	1.4	2.25	0.9	1.4	1.3	1.7	1.946				2.479	1.26	1.6	2.5	2.1	1.536	1.624	2.045	1.391	1.46
Fig. 6c	IL18 fl/fl	IL18 fl/fl UCP1 cre
	89.8672	95.9923
	82.3528	89.7012
	85.3798	88.6003
	86.653	95.7302
	82.6087	92.4274
	86.8028	96.1496
	81.5602	93.9477
	85.7542	87.342
	84.7806	91.274
	80.287	99.767
		98.4039
Fig. 6d	IL18 fl/fl	IL18 fl/fl UCP1 cre
	531.14	1451.48
	502.539	1048.95
	491.146	674.561
	547.937	943.891
	527.979	718.694
	531.641	696.738
	475.248	739.757
	461.194	761.894
	600.791	789.222
	466.69
	471.761
Fig. 6e	IL18 fl/fl	IL18 fl/fl UCP1 cre
	13.1106	16.0999
	35.8669	9.27972
	8.14485	14.9368
	41.7814	20.2463
	8.13374	15.7671
	20.7872	32.8564
	13.4623	2.73608
	10.8339	12.4508
	11.8064	5.79239
	12.911	8.59488
	11.1299	3.83169
	7.50251	7.30946
	14.6507	22.021
	14.3528	21.3039
	15.4267	26.5398
	23.1564	0.368059
	15.5681	1.48193
	24.7764	17.8096
	33.5741	11.8409
	34.6882	3.95873
	25.0766	2.69656
	29.7417	20.2442
	36.6893	28.7532
Fig. 6f	IL18 fl/fl												IL18 fl/fl UCP1 cre
Ucp1	2.12773	4.15371	9.12858	3.91714	10.4805	5.01272	3.41785						1.06301	0.535798	0.492386	2.13332	0.630927	1.77568	1.03144	1.38859	1.0417
Pgc1α	3.47591	5.43097	10.1665	2.675	3.11735	4.49378	1.2711						3.19032	0.482181	1.42746	0.860585	0.336199	0.385217	2.20526	3.11582	4.19404	0.165283	0.857835
Prdm16	2.87334	3.60831	7.5309	7.10426	3.0484	7.23558	6.48358	6.69972					5.49542	1.80191	0.213255	1.12419	0.832485	0.141673	0.281548	6.91839	0.965002	3.09649	0.213561
Cidea	2.71749	1.5214	4.30575	4.3435	3.10291	1.62694	2.43774	5.15193	3.42337				2.64149	1.27858	0.308079	2.01644	0.182539	0.421013	3.91426	1.33992	2.96598	0.14671
Fas	2.35879	2.05265	3.03294	6.1108	2.23608	1.46502	2.36827	3.72396	3.26669				2.17815	1.34813	0.472542	1.71799	0.595263	0.234795	0.408299	3.23825	1.35999	3.73081	0.189672
Atgl	2.56163	4.66021	6.63622	3.43491	2.67074	5.54205	4.75939						3.51276	1.44053	0.296369	1.89277	0.707678	0.217036	0.445811	3.76834	1.92755	3.48594	0.203192
Hsl	2.06496	1.66685	3.97067	4.91359	2.77413	1.62683	2.15588	3.17382	2.4175				2.59301	1.38736	0.31917	1.85471	0.507535	0.187107	0.325008	3.20486	1.3397	2.88326	4.021	0.148016
ATPase	1.95585	4.29056	5.8549	2.91103	1.54653	2.40452	3.46945	2.73741					1.77561	0.309336	2.20085	0.635244	0.285814	0.388902	3.79535	1.46128	3.76345	0.222454	2.52322
Cox2	1.77146	6.11952	4.14621	7.76051	4.39814	2.19567	3.30635	6.97958	4.40312				1.30342	1.46416	0.306016	2.44803	0.599058	0.281226	0.281147	3.97125	1.99216	4.45019	0.236782
Cox8b	2.12301	1.8719	4.21694	4.65789	2.68626	1.41328	1.9928	3.21198	2.66242				2.61097	1.36914	0.245552	2.24496	0.531929	0.183825	0.298139	3.49415	1.30374	3.13833	3.54067	0.161976
Cytc	2.36438	5.82209	11.5712	9.36798	5.0073	7.40091	11.2384	6.20019					0.003887	0.046781	0.151575	0.002586	0.001626	0.216728	0.012847	0.471472	0.785316	3.38303	6.77721	0.146944
Fig. 6g	IL18 fl/fl						IL18 fl/fl UCP1 cre
UCP1	0.926238	1.17395	1.0973	1.07944	0.774784	0.948275	0.767717	0.544822	0.756976	0.830133	0.851148	0.82433
PGC1α	0.876935	1.25168	1.15018	0.847052	1.10005	0.774103	1.08668	0.806949	0.422582	0.861691	0.343492	0.356919
Cyt C	0.894346	1.33643	1.19806	1.06478	0.777792	0.728593	0.045688	0.722636	0.76713	0.726594	0.568579	0.834437
Fig. 6h	IL18 fl/fl	IL18 fl/fl UCP1 cre
	231.116	410.861
	236.438	327.387
	221.137	314.551
	195.349	359.538
	211.267	344.35
	209.874	308.911
	235.644	332.446
		310.612
Fig. 6i	IL18 fl/fl	IL18 fl/fl UCP1 cre
	72.2925	20.3682
	24.0404	36.6809
	31.09	21.9897
	45.5707	37.5838
	54.1934	16.4492
	60.9355	34.195
	55.83	30.8888
Fig. 6j	IL18 fl/fl						IL18 fl/fl UCP1 cre
UCP1	1.08291	0.801732	0.935769	0.85943	1.203	1.11715	0.629275	0.646352	0.972625	0.557892	0.48743	0.970514
Cyt C	1.17676	1.26348	0.917292	0.97337	0.785065	0.884034	0.295549	0.512835	0.944118	0.590925	0.87821	0.927227
Fig. 6k	IL18 fl/fl										IL18 fl/fl UCP1 cre
Ucp1	1.22848	1.90605	1.16613	1.49988	1.4375	1.69562	1.54553	2.14873			0.989806	0.672447	1.28591	1.50528	1.00943	0.861984	0.89205
Pgc1α	2.43644	2.09095	1.29078	2.52769	1.51487	1.62428	3.53247	3.28973			1.97415	1.18277	1.72203	0.313849	1.40186	0.782887	0.586841	1.23037
Prdm16	1.99108	3.81624	1.05753	3.0399	1.61823	1.66041	1.81153	1.03594	2.78597		0.937352	0.28557	2.13509	1.3546	0.707025	1.82151	1.00298
Cidea	0.369762	1.37665	2.3407	0.415515	1.21747	1.5435	1.11571	1.61729	0.942041	0.391306	0.847802	0.835279	0.396174	1.53182	1.56463	1.22094	1.24928	0.975014
Fas	2.57368	1.11176	1.0581	2.65498	2.02993	1.14595	2.20961	1.35572	1.38288	3.18991	1.05857	1.13155	1.36292	0.344086	1.32735	1.01331	0.625754	1.20798	1.75098
Atgl	1.65064	1.70372	1.10606	1.80489	1.01905	1.67099	1.12123	2.17522			1.03006	1.35969	0.329709	1.11066	1.19344	0.74542	1.43549	1.52681
Hsl	1.07446	2.07761	0.91284	1.87184	1.51388	0.783721	2.36716	1.08264	0.870712	1.37442	1.01626	0.307987	1.87767	1.39233	1.00592	1.16397	1.04375
ATPase	2.0202	1.9846	3.92403	1.25194	2.19808	1.36833	1.76336	1.22409	2.79731		0.215169	1.62683	1.73361	0.431563	1.38848	1.66203	0.850709	1.94502
Cox2	1.38676	2.75499	1.21711	1.14676	1.76912	1.80975	1.19369	2.88738			0.920473	1.32347	0.384969	1.28188	0.908625	1.48934	1.2292
Cox8b	0.830762	1.77663	1.02737	1.19763	1.80821	0.812624	1.78556	1.0467	1.08312	1.3396	1.05781	1.31587	0.30587	1.41072	1.50433	0.642752	1.40787	1.22308
Cytc	1.40894	2.02126	1.4891	1.94617	1.98619	1.95793	1.44768				0.418832	1.34559	1.80928	0.392109	1.30739	1.11679	1.45507	1.17727
Fig. 6g
																	105 KDa	PGC1α
							33 KDa	UCP1
																	37 KDa	GAPDH
								14 KDa	Cyt C
Fig. 6j
																	14 KDa	Cyt C									37 KDa	GAPDH
							33 KDa	UCP1

## Sheet: Figure 7
Fig. 7a-Body weight
weeks	6	7	8	9	10	11	12	13	14	15	16	17	18
NCC fl/fl	19.1	22	24.3	26.6	27.9	31.6	34.2	38	40.6	43	44.4	45.3	45.9
	19.7	21.6	24	26.2	28.5	32	34.2	35.9	38.7	41.2	41.9	44.6	46
	20.6	23.2	23.8	24.8	26.6	28.6	30.6	33.1	35	35.8	38.1	40.2	42.7
	22.2	23.2	24.1	24.8	26.3	26.9	29.6	31.6	35	36.8	39.9	42.2	44.1
	19.7	23.2	24.1	24.6	25.6	27.8	30	32.5	35.8	37.7	39.6	41.1	42.9
	21.5	24.1	24.7	26.4	27.5	29.2	30.5	31.7	31.2	33	30.8	31.7	32.9
	19.1	23.7	25	27.7	29.3	31.5	33.2	36.1	38.8	41.6	35.3	38.4	41.2
	16.5	19.3	20.9	22.4	24.3	25.7	26.9	29.4	31.3	34.2	35.6	37.3	40.5
	20.2	22.6	23.8	25	26.8	31.8	32.6	35.9	38.1	41.9	42.1	44.5	45.5
	19.8	23.6	25.3	27.1	29.2	32.1	34.9	34.9	37.1	40.6	43.4	45.8	48
	19.2	21.8	23.6	23.9	25.2	25.7	26.6	27.7	28.9	30.1	32	33.7	33.2
	20.3	22.3	24.7	26	28.3	30.1	31.6	32.6	35.2	37	38.8	39.6	40.9
	18.5	20.3	21.9	22.7	24.4	26.5	27.4	28.8	31.2	32.3	34.2	34.9	35.9
NCC fl/fl UCP1 cre	19.4	21.6	23.1	24.7	25.9	27.5	30.7	32.7	35.2	36.2	38.5	39.8	41.5
	21.6	22.8	24.1	26.2	28.3	30.2	32.9	35.3	37.1	39.8	41.2	41.8	43.2
	22.7	24.8	26.3	28.5	30.7	33.2	36	39.8	40.1	42.7	43.3	45	45.4
	20.5	23	24.1	25.8	27.4	29.4	31.5	35	36.9	40	41.4	42.7	43.4
	22.5	23.9	25.8	27.8	31.1	33.1	36	38.9	40.6	43.9	45.6	47.3	48.4
	19.1	21.2	22.9	24.9	27.4	29.2	31.9	35	37.2	40.3	40	43	45
	21.4	22.8	24.7	26.1	27.8	29.5	31.3	33.3	35.7	37.7	39.7	41	42.3
	19	23.8	27.5	30.5	30.9	32.1	36.3	39.5	41.1	42.4	44.3	45.7	46.1
	19.2	24.1	27.8	32.6	34	38.7	42	44.8	45.6	46.1	48.5	50.3	50.7
Fig. 7b-GTT	0 min	15 min	30 min	45 min	60 min	90 min	120 min		AUC
NCC fl/fl	154	415	446	371	402	310	212		NCCfl/fl	NCCfl/flUCP1cre
	162	399	447	410	416	300	243		41160	44768
	174	406	445	398	355	271	200		42060	39758
	157	413	436	399	355	320	206		39158	55770
	180	416	447	439	433	316	250		40575	54353
	98	250	221	184	171	134	104		43853	51533
	90	315	284	229	192	158	108		19988	32393
	132	410	324	265	218	165	136		23775	34808
	146	390	335	309	255	208	151		27870	44513
									30848
NCC fl/fl UCP1 cre	231	442	434	415	388	364	268
	160	444	429	380	357	295	192
	164	438	581	555	538	481	293
	160	473	534	528	553	447	285
	132	453	516	503	511	422	287
	132	364	337	309	297	227	184
	140	393	404	329	305	238	191
	56	476	469	426	419	342	256
Fig. 7b-ITT	0 min	15 min	30 min	45 min	60 min	90 min	120 min		AUC
NCC fl/fl	265	104	65.3333	65.3333	49.3333	46.6667	48		NCCfl/fl	NCCfl/flUCP1cre
	162	117.333	81.3333	82.6667	83.3333	80.6667	103.333		8730	9585
	181	114.667	88.6667	82	70.6667	96.6667	104.667		9278	12435
	232	86.6667	68.6667	69.3333	71.3333	54.6667	60.6667		8580	11880
	163	118.667	76.6667	61.3333	50.6667	50	56.6667		9915	14475
	171	112.667	80	73.3333	73.3333	72.6667	54		9600	21090
	167	106.667	80	76.6667	70.6667	61.3333	64		4868	8498
	102	57.3333	47.3333	36.6667	29.3333	25.3333	38.6667		9668	9705
	165	87.3333	81.3333	75.3333	76	71.3333	63.3333		9945	12615
	149	83.3333	70	76.6667	85.3333	79.3333	72.6667		6930	8798
	141	72.6667	54.6667	45.3333	44.6667	50.6667	49.3333
NCC fl/fl UCP1 cre	231	102.667	75.3333	75.3333	60.6667	55.3333	69.3333
	196	111.333	95.3333	94.6667	96	87.3333	112
	180	120	86	90	94	86.6667	90.6667
	221	170.667	120	123.333	120.667	85.3333	88.6667
	300	182	170	167.333	174	162	152
	170	84.6667	68.6667	64.6667	60.6667	57.3333	57.3333
	193	96.6667	80	71.3333	65.3333	70.6667	62.6667
	191	139.333	96.6667	98	98.6667	85.3333	92.6667
	184	78.6667	79.3333	73.3333	60.6667	57.3333	58
Fig. 7b	Nccfl/fl									Nccfl/flUCP1Cre
EAT	1.97	1.526	2.142	2.237	2.054	0.8	2.1	1.661	1.784	2.267	2.231	1.843	1.645	2.231	2.3	3.034	3.126
SAT	1.828	2.086	2.732	2.702	2.307	0.546	2.3	2.512	2.721	2.781	2.796	2.451	2.086	2.796	2.226	2.677	3.062
BAT	0.233	0.208	0.203	0.166	0.138	0.071	0.083	0.176	0.154	0.259	0.246	0.258	0.247	0.255	0.24	0.215	0.193
Liver	1.3	1.388	1.198	1.346	1.053	1.275	1	1.199	1.099	1.505	1.211	1.68	1.645	1.987	0.899	1.486	1.19
Fig. 7c	Nccfl/fl	Nccfl/flUCP1Cre
	97.5127	94.1574
	97.751	85.9789
	101.85	89.1245
	82.1661	97.1981
	96.6072	95.6253
	95.5586	103.804
	94.0812	95.2059
	101.707	106.006
	99.7408	102.231
	93.7118	100.449
	84.4061
Fig. 7d	Nccfl/fl															Nccfl/flUCP1Cre
EAT	7599.2	6193.18	7304.51	7445.03	6883.36	4536.43	6363.4	6412.94	6642.3	7388.58	5334.08	5618.34	6251.01	5756.97	6016.22	6664.21	6841.45	5603.18	8690.99	6283.13	4918.76	4625.33	6698.87	6130.37	5958.31
SAT	6038.67	4404.39	4360.52	6036.67	3518.52	6492.08	4882.31	5002.53	5412.68	1955.84	5864.26	5232.02				7961.82	5759.58	7382.88	6266.48	6181.06	5539.83	5987.5	5620.71	4712.48
BAT	1752.89	799.2	718.868	980.926	1554.02	1172.38	915.267	563.467	743.294	1352.62	702.713	664.938	981.107	1206.91	1153.57	791.003	588.886	757.944	565.075	1111.23	819.956	1146.43	695.26	1791.59	1325.26	1077.53	764.321
Fig. 7e	Nccfl/fl														Nccfl/flUCP1Cre
EAT	0.034524	0.069933	0.629529	0.180997	0.043775	0.290094	0.162774	0.37036	0.104534	0.0754	0.620465	0.135421	0.075001	0.136362	0.742482	0.125047	0.324065	0.103678	0.271538	0.043882	0.188966	0.125496
SAT	0.732186	0.122288	0.164562	0.233902	0.143421	0.839191	0.198982	1.1978	1.234	1.06491	0.176754				0.689513	0.062085	0.107379	0.082566	0.586466	0.040891	0.140926	0.804592	0.165774
BAT	46.3964	26.237	24.4723	47.2052	23.5914	24.7421	35.7569	51.8476	31.754	32.2849	67.3062				23.2044	31.688	30.4367	33.5546	24.6114	26.082	14.6591	17.4129
Fig. 7f	Nccfl/fl														Nccfl/flUCP1Cre
Ucp1	0.710813	0.402216	3.65483	0.958612	1.34153	0.920712	0.402161	1.87173	0.725939	1.05887	1.39691				0.476373	0.885286	0.638213	0.534202	0.703034	0.381207	0.373669	0.649134	0.747788
Pgc1α	1.061	1.2481	0.701156	1.03941	0.773956	0.533242	0.79364	0.947998	3.02885	2.10515	0.523361				0.478245	1.04258	0.43556	0.68275	1.39858	0.354683	0.697287	0.568009
Prdm16	0.525803	0.924383	0.917044	0.989274	1.31323	0.861613	0.868998	0.662043	1.6883	2.06166	0.659755	1.5171			0.813878	1.53454	1.59577	1.12973	1.41821	0.439924	0.603811	0.947482	1.77974
Cidea	0.544268	0.739263	1.48971	1.23733	1.14374	0.934211	0.627302	1.70447	1.53198	1.41293	0.99486	0.548061			1.47925	0.979707	0.849479	0.61908	0.86404	0.578397	0.652734	1.45771
ATPase	0.648028	0.786945	2.15437	1.17975	1.40192	0.644633	1.27246	0.670918							0.334547	0.832516	0.696303	0.665758	0.691772	0.481229	0.638938	0.695975
Cox2	0.784665	0.960156	1.72645	1.27315	0.752913	0.839787	0.580386	0.379008	2.06971	2.09774					0.357551	0.74376	0.78035	1.02591	0.798247	0.83741	0.103375	0.544894
Cox8b	0.610008	0.769204	1.10224	1.17105	1.22839	0.860783	0.577628	0.487663	2.42823	1.40041	0.794999	2.05052			0.32221	0.989443	0.925227	0.966516	0.710601	0.547555	0.66137	0.579479	0.777472
Cytc	0.677278	0.609031	1.3336	0.992555	1.04188	0.780634	0.487668	1.91288	2.03581	1.18575					0.409174	0.795566	0.723917	0.764031	0.629986	0.431218	0.458741	0.629718	0.741428
Fas	0.70353	0.906198	1.60055	1.23536	1.0173	0.597674	0.927936	0.973633	1.44079	1.00231					0.316	0.69564	0.964312	0.997298	0.519192	0.735632	0.842398	0.993957	1.18296
Atgl	0.764989	0.701681	1.21621	1.15689	0.871415	0.600463	0.762122	2.18175	1.26159	1.20627					0.325057	0.626107	0.930146	0.953455	0.619581	0.539227	0.607773	0.776803	0.911424
Hsl	0.660816	0.822509	1.10538	1.17268	1.16412	0.670072	1.82332	0.700347	1.30517	1.09175					0.40167	0.689804	0.974671	1.06762	0.633095	0.551646	0.614831	0.653044	0.878027
Fig. 7g	Nccfl/fl					Nccfl/flUCP1Cre
UCP1	1.04265	0.913642	0.927825	1.32372	0.792166	0.758836	0.808055	0.824664	0.411126	0.763845
PGC1α	0.720018	1.53948	0.717953	1.02216	1.0004	0.404667	0.423279	0.745976	0.455136	0.717296
Cyt C	1.02258	1.26301	0.849243	1.09863	0.766536	0.547349	0.676137	0.825865	0.649455	0.220694
Fig. 7h	Nccfl/fl												Nccfl/flUCP1Cre
EAT	2023.18	1765.12	374.212	2005.91	1722.16	873.333	435.644	588.441	1236.78				1054.85	1224.37	824.38	957.478	1017.77	1133.62	652.082
SAT	717.482	2274.65	2153.85	2183.97	953.608	653.595	1837.08	1481.88	1948.14	1434.59			1061.86	364.985	888.737	316.574	1063.49	1277.07
BAT	2000	1600	812.227	1530.73	1229.67	1239.67							1083.87	1360	1606.06	1351.76
Fig. 7i-macrophages	Nccfl/fl															Nccfl/flUCP1Cre
EAT	13778.8	11758	13160.5	12213.8	11592.1	10920.8	10648	8033.74	6283.28							16980.7	22139.1	22949	15131.4	16343
SAT	5461.79	6617.97	4503.85	9779.34	5325.78	5097.9	6808.25	6477.3								8532.65	21077.4	9966.55	16981.3	13115.3	18634
BAT	4735.29	10716.2	2191.18	4047.85												16000	14520	23681.6
Fig. 7i-M1	Nccfl/fl					Nccfl/flUCP1Cre
EAT	2748.8	3764.36	4027.55			7559.36	9755.46	8203.15	7418.32
SAT	3618.17	2353.85	4567.61			7803.74	4896.29	5354.77	6934.46
BAT	3537.12	5363.13	1349.28			3140	3153.36	4321.69
Fig. 7i-M2	Nccfl/fl					Nccfl/flUCP1Cre
EAT	1580.92	2058.79	1973.73			355.681	951.442	669.307	583.238
SAT	2598.13	3620.84	3494.98			537.555	587.413	1884.8	1317.45
BAT	802.62	1296.09	1015.31			320	569.92	652.814
Fig. 7g
							33 KDa	UCP1								105 KDa	PGC1α
							14 KDa	Cyt C
																37 KDa	GAPDH

## Sheet: Figure 8
Fig. 8a	Nccfl/fl							Nccfl/flUCP1Cre
Full day	81.9305	79.6722	83.5718	94.0441	82.7528	87.1912	101.934	75.2303	86.3169	77.4896	80.4922	74.7338	75.7709
Light	72.9653	72.7576	72.6577	89.3678	74.2899	75.7229	91.0835	69.2787	77.3111	68.0001	69.9393	66.1491	67.7407
Dark	90.8956	87.0604	95.2334	99.0407	91.5588	99.9497	114.005	81.2612	95.6877	87.1056	91.8172	83.9467	84.4951
Fig. 8b	Nccfl/fl							Nccfl/flUCP1Cre
Full day	81.8376	77.9507	81.701	89.8254	80.3371	82.9358	99.3195	74.9917	86.5088	71.1905	74.2167	77.1836	72.7578
Light	69.9741	67.5012	67.8363	81.2543	69.1011	71.2303	84.1958	67.2842	76.2645	59.4937	64.3722	66.8667	60.6284
Dark	93.7013	89.1158	96.5153	98.9837	92.0287	95.9582	116.145	82.802	97.1685	83.0433	84.7815	88.2554	85.9354
Fig. 8c	Nccfl/fl							Nccfl/flUCP1Cre
Full day	0.413816	0.393377	0.410596	0.47351	0.411921	0.430769	0.508876	0.374172	0.433113	0.38543	0.397059	0.377059	0.381657
Light	0.359211	0.347436	0.346154	0.447436	0.367532	0.373034	0.450562	0.342105	0.38961	0.334211	0.344318	0.331818	0.335227
Dark	0.468421	0.442466	0.479452	0.50137	0.458108	0.495	0.57375	0.406667	0.478378	0.437333	0.453659	0.42561	0.432099
Fig. 8d	Nccfl/fl								Nccfl/flUCP1Cre
EAT	1269.69	995.829	1150.63	1021.73	942.088	976.738			1773.64	2417.1	1178.53	1119.07	1332.23	1099.2
SAT	763.777	697.445	518.871	863.811	975.96	960.254	716.595		677.148	1268.39	763.894	919.323	660.375	1439.16	845.466	1080.33
BAT	503.516	524.118	611.576	521.963	557.048	656.602	494.372	550.766	511.595	597.543	696.67	373.21	434.634	505.858	769.531
Fig. 8e	Nccfl/fl									Nccfl/flUCP1Cre
EAT	7.5352	0.758853	3.83231	0.083942	2.61121	0.302507	0.83687			2.91818	1.00331	1.60276	2.05827	1.24543	0.81503
SAT	1.37146	0.707962	2.06285	1.34089	1.35252	4.00113	1.37919			0.352617	0.960398	2.47204	0.26141	0.834988	0.184683	0.140341	0.839437
BAT	56.2904	33.1708	33.089	31.8554	37.1169	57.5329	58.8795	56.2904	31.4823	15.3632	22.1822	19.6168	11.9577	11.7696	29.2457	24.4899	38.143	33.2574
Fig. 8f-EAT	Nccfl/fl								Nccfl/flUCP1Cre
Ucp1	0.296613	0.713085	0.516771	0.291621	1.72963	2.45228			0.052932	0.020213	0.065982	0.047295	0.164589	0.041108
Pgc1α	2.00036	1.16805	1.5411	0.511103	0.621221	1.32696	0.659151		0.325719	0.905189	1.67707	0.418125	1.16484	0.316888
Fas	2.33109	1.82232	0.910798	0.795378	0.89773	0.791524	0.55134	0.829453	0.602311	0.99097	1.40947	1.05996	1.16637	0.658774
Atgl	1.33845	1.65934	0.713503	0.917521	1.02446	0.672254	0.998675		0.812552	1.16322	0.880348	0.985721	1.08862	1.23722
Hsl	1.642	1.5833	0.487053	0.793604	0.931721	0.752207	1.4199		0.982428	1.52928	0.587897	0.992153	1.73634	0.976604
Fig. 8f-SAT	Nccfl/fl								Nccfl/flUCP1Cre
Ucp1	1.21363	0.969353	1.38681	0.660755	0.531265	1.74608			0.691357	0.491779	0.379207	0.605758	0.069013	0.347254
Pgc1α	0.656302	0.901346	2.20239	0.619357	1.9924	0.626445	0.992912		0.78924	0.464595	0.929847	0.562008	0.709027	0.494332
Fas	0.74823	1.11106	1.35759	0.903026	1.89693	0.650528	0.744649	1.06779	0.649575	0.604971	0.726208	0.156902	0.877217
Atgl	0.668402	1.56657	1.22154	0.974777	1.29325	0.99272	0.624726		0.6835	0.699496	0.832098	0.727283	0.124645
Hsl	0.910289	0.770963	1.205	0.765965	1.89633	0.866392	0.93964		0.648531	0.939854	0.867902	0.993598	0.686372	0.118015
Fig. 8f-BAT	Nccfl/fl								Nccfl/flUCP1Cre
Ucp1	0.70883	1.86432	0.547707	0.931354	1.05912	1.60355	0.873469		0.162834	1.12763	0.112845	0.718154	0.132816	0.735077
Pgc1α	0.75893	0.473806	2.18016	1.10813	0.890563	0.496667	2.6025		0.182249	0.411483	0.462924	0.539162	0.269105
Prdm16	1.25151	0.811365	2.12051	0.789022	0.672588	0.721113	1.21358		0.160491	1.75618	0.153137	0.751982	0.290881	1.38167
Cidea	1.67377	1.16207	0.749944	1.13656	0.676861	0.653924	1.95006	0.69884	0.214803	1.60579	0.227236	1.98607	0.280448	1.73599
Fas	1.04189	1.6682	1.5279	0.789714	1.49561	0.634145	0.502757		0.278286	0.932206	0.495643	0.56343	0.372448
Atgl	0.817417	1.45542	1.57489	0.89163	0.96659	0.694556	0.891625		0.271998	0.828682	0.443597	0.522863	0.461548	1.11597
Hsl	1.0753	0.931075	1.46869	0.765617	1.1483	0.923673	0.837474		0.227399	0.992512	0.351809	0.553098	0.34401	0.904812
ATPase	0.80796	1.31621	1.58008	0.708106	1.56528	0.582286	0.922101		0.298402	0.694389	0.477701	0.697574	0.524114	1.06257
Cox2	1.43366	0.675081	1.72645	0.785908	1.23013	0.528921	1.17039		0.4013	1.07154	0.619607	0.258339	0.376459
Cox8b	0.692148	1.11258	1.77854	0.860363	1.77647	0.565983	1.21312	0.695758	0.320723	0.807005	0.414161	0.514947	0.409643	0.977753
Cytc	0.884367	0.993666	1.40729	1.0122	0.923015	0.75279	1.14973		0.358621	0.961024	0.430695	0.901934	0.411334
Fig. 8g	Nccfl/fl						Nccfl/flUCP1Cre
UCP1	1.13224	1.1315	0.473348	0.62183	1.08587	1.55521	0.451783	0.378612	0.8144	0.151872	0.299187	0.498261
PGC1α	1.46662	1.0868	0.890752	0.815233	1.03683	0.703774	0.815983	0.798708	0.744846	0.298268	0.644917	0.298866
Fig. 8g
																	105 KDa	PGC1α
							33 KDa	UCP1
							37 KDa	GAPDH

## Sheet: Figure 9
Fig. 9a-Body weight
weeks	6	7	8	9	10	11	12	13	14	15	16	17	18
IL18R fl/fl	20.2	22	24.5	25.9	28.2	30.6	33.2	35	37.3	38.8	40.8	43.4	44.3
	19.8	22.1	22.3	22.5	22.4	23.4	24.4	24.9	26.9	27.1	29.7	28.4	32.1
	19.5	22.1	23.6	24.6	25.4	26.5	28	29.1	30.9	31.7	34.2	34.7	38
	18.3	22	24.1	26.3	29.7	32.3	34.5	37	38.4	40.5	42.8	44.9	46.8
	19.1	22	23.8	25.3	27.7	28.6	30.9	32.8	35.5	38	40	40.4	41.7
	23.5	25.7	29.1	32.4	35.5	37.2	40	41.9	44.3	45.3	46.1	45	45.5
	20.7	22.7	25.6	28.5	30.8	32	34.4	36.3	38.1	40.3	42	41.7	42.6
	19.2	21.8	23.3	26.5	27.6	29.9	32	35.6	36.4	38	40.4	41.4	42.8
IL18R fl/fl Adipo Cre	23.5	28.3	30.9	35.2	38.2	41.4	45.2	47.5	49.4	50.4	51.9	50.9	51.2
	21.9	22	22.1	24	26.6	30.2	31.6	34.2	37.6	41.5	44	44.7	44.7
	16.3	19.8	22.5	22.9	25.5	27.8	31	33.2	35.9	39.3	41.4	42.2	44.2
	19	22	24.8	26.5	29	29.9	32.1	31.9	34.3	36	38.4	38.9	41.3
	21.7	24.4	26.6	29.7	33.6	36	37.8	40.4	43.3	45.8	47.2	48.8	48.7
	21.7	23.8	25.8	28.3	31.2	33.4	36	39	41.6	43.8	45.9	47.6	48.3
	21.9	25.4	27.8	31.4	35.2	36.8	39.7	42.5	44.7	47.2	48.3	49.1	49.3
	20.4	22.7	24.3	27.5	30	32.5	34	37.6	38.9	40.3	41.4	42.4	44.2
	19.2	21.6	23.8	25.8	27.5	31.2	33.8	36.5	38.2	39.1	41.3	41.7	43.9
Fig. 9a-GTT	0 min	15 min	30 min	45 min	60 min	90 min	120 min		AUC
IL18R fl/fl	209	407	430	416	402	355	311		IL18Rfl/fl	IL18Rfl/flAdipoCre
	136	286	300	288	296	229	160		44723	46800
	142	312	343	355	347	305	222		30060	46050
	170	455	514	508	481	412	316		36503	41435
	194	437	426	380	383	315	262		51353	41258
	225	415	406	384	366	282	245		42098	64748
	194	508	551	509	490	395	329		40133	48915
	181	422	411	389	368	280	204		39428	68318
										68595
IL18R fl/fl Adipo Cre	203	435	461	439	421	384	284
	183	386	430	445	433	391	286
	146	329	375	413	378	321	230
	169	389	414	401	360	328	266
	265	579	538	600	600	504	559
	223	459	508	456	441	375	315
	287	600	600	600	600	573	565
	354	600	600	600	600	569	558
Fig. 9a-ITT	0 min	15 min	30 min	45 min	60 min	90 min	120 min		AUC
IL18R fl/fl	153	58	50.6667	45.3333	40	30	41.3333		IL18Rfl/fl	IL18Rfl/flAdipoCre
	191	106.667	83.3333	71.3333	68	68.6667	60.6667		5873	12698
	208	161.333	99.3333	93.3333	95.3333	78.6667	79.3333		9863	13875
	109	67.3333	60	53.3333	63.3333	72	72		12548	13200
	223	96.6667	71.3333	64	62	80.6667	70		8175	10305
	225	117.333	82.6667	88.6667	86	77.3333	82.6667		10028	11003
	191	139.333	96.6667	98	98.6667	85.3333	92.6667		11513	20153
	149	82	69.3333	58.6667	52	54.6667	62		12615	8918
IL18R fl/fl Adipo Cre									8018	12773
	225	125.333	94.6667	115.333	86	90	90
	221	132.667	101.333	112	108.667	100	104.667
	233	150	106	102.667	103.333	83.3333	84
	196	94.6667	84	70	74	81.3333	67.3333
	102	96	81.3333	82.6667	100.667	89.3333	93.3333
	240	184.667	171.333	164.667	169.333	154.667	139.333
	100	77.3333	68.6667	66	85.3333	66	73.3333
	114	115.333	102	98.6667	121.333	96.6667	102.667
Fig. 9b	IL18Rfl/fl									IL18Rfl/flAdipoCre
EAT	1.277	1.973	1.973	1.641	2.139	2.179	1.512	1.413		2.615	2.266	2.168	1.834	2.164	2.525	1.653	2.181	1.857
SAT	0.963	1.305	1.263	3.6	2.771	2.558	2.438	2.679		3.665	2.998	2.887	1.931	2.33	2.608	2.057	1.599	2.154
BAT	0.098	0.164	0.159	0.224	0.195	0.117	0.265	0.188		0.226	0.235	0.311	0.186	0.124	0.154	0.161	0.199	0.181
Liver	1.089	1.281	1.087	1.43	1.404	1.138	1.623	1.93		1.885	2.203	1.949	1.126	1.132	1.249	1.284	1.727	1.773
Fig. 9c	IL18Rfl/fl	IL18Rfl/flAdipoCre
	103.017	94.8914
	100.658	99.3476
	113.896	102.231
	103.411	113.241
	103.148	97.5127
	90.3041	108.784
	112.061	102.362
		113.372
		102.886
Fig. 9d	IL18rfl/fl
EAT	4895.68	6890.36	5946.34	5588.97	7322.16	5473.7	7749.16	5128.02	7635.61				5405.94	7756.34	5477.91	4003.61	4777.47	4777.1	4735.54	6743.69	6184.95
SAT	2934.84	1917.78	2025.8	1992.9	2721.98	2719.45	3873.3	5090.61	4490.57	7042.31	4227.94	5913.72	4899.22	5150.96	5339.02	5343.04	5927.82	5420.55	5694.43	7184.77	7677.27
BAT	600.96	462.267	906.424	840.465	950.64	942.158	927.294	524.045	1068.13	583.864	532.43		554.297	636.788	528.055	733.984	777.753	577.655	480.39	693.513
Fig. 9e	IL18rfl/fl												IL18rfl/flAdipoCre
Ap2	0.169116	0.147488	1.46453	1.87708	1.98639	1.17008	0.832281	0.353032					3.40168	2.38495	0.332779	0.335313	1.10986	1.29198	0.304743	0.521174	0.38592	3.04509
Pparγ	0.303863	0.866524	1.42427	1.9851	2.40606	0.220094	2.08752	1.21512					1.35995	2.14545	2.96338	1.37314	1.30528	1.95155	1.81119	3.42783	2.91327	3.78701	1.42373
Fas	1.24318	0.649881	0.860059	1.54305	2.01019	1.74513	1.2831	0.758491	0.339611				1.63519	1.26481	1.38821	0.908773	1.15651	0.727368	0.954609	1.92188	1.35901	2.11213	0.881345
Srebp1c	0.371442	0.986746	1.14681	2.31973	0.255602	1.43019	2.28185	1.2295					2.42083	1.78374	2.01354	0.987622	1.25576	1.40471	1.68489	2.05718	2.19195	2.99517
Acc1	0.339712	1.0796	1.12589	1.74634	0.262331	1.6617	2.4051	1.32271					2.48491	1.75978	2.13722	1.51157	1.47052	1.82089	1.40763	4.02423	2.76914	6.14406	1.32855
Acc2	0.523709	0.655687	1.53224	2.01728	1.48709	1.91441	1.26707	1.1393	0.229249				3.97695	1.46681	3.56639	1.02029	0.436811	1.7296	1.79914	2.44094	2.75297	9.66902
Atgl	0.374126	0.688243	1.14315	1.97205	1.70992	1.88693	1.26205	0.833175	0.281949	1.80095			2.66438	1.71403	1.62511	0.730055	0.258887	1.25362	0.449111	2.30037	1.73324	1.24202	1.29526
Hsl	0.287785	0.603735	1.1285	1.96157	2.38898	2.21677	1.31992	0.833374	0.229754	1.94266			2.55059	1.78148	2.417	0.615506	0.286093	1.45325	0.653484	3.64678	2.1128	1.07639	1.0851
Insr	0.953623	0.8894	0.936361	1.57834	1.67078	2.13197	1.28943	0.78125	0.222328				2.29685	1.30553	1.80066	0.799754	0.430554	0.881117	1.40029	2.11842	1.20848	0.548964	0.953978
Glut4	0.33785	0.54331	0.918876	1.78336	1.46927	2.70753	1.47547	0.566405					0.877718	0.521445	0.535207	0.623607	0.135175	0.665112	0.939171	0.933429	0.905807
Glut1	0.916104	0.990387	1.74139	1.16822	0.792307	1.70224	1.23326	0.906075	0.359499				1.24297	0.973623	1.14329	0.639337	1.3176	0.661906	1.24861	0.740997	0.814017	0.722967	0.901095
Ucp1	0.970807	0.547879	0.921005	0.610213	1.09123	0.843239	2.46453	1.47515					0.388758	0.346196	0.586277	1.39091	0.482997	1.89508	3.05863	1.58178	0.264588	0.725927	1.31315
Pgc1α	0.130076	1.14453	0.58952	0.435587	0.792765	1.9861	0.742463	3.0707	0.108259				0.925682	0.627918	0.987864	0.585805	0.334177	0.957079	2.39041	1.84698	1.67668	2.19765
IL6	0.559706	0.511291	0.894311	1.09482	3.44688	0.723481	2.67539	0.534934					4.27949	0.649721	0.362415	2.62122	1.33068	0.583291	0.946797	0.196161	0.495185	0.872871	0.544309	0.536023
Mcp1	1.00926	0.609998	2.16257	1.53551	1.42865	0.363139	0.667425	1.41268					2.16889	1.26338	0.799984	0.516666	0.916973	0.66128	1.5505	0.901179	0.571469	1.75573
Tnfα	1.07472	1.23849	0.997847	1.14389	0.81473	0.54712	2.10085	1.55488	0.452039				0.675645	1.16969	0.69613	1.5527	2.34685	1.07142	1.12737	0.199748	0.658728	0.519658	1.53689	1.23565
IL1β	0.618922	0.663026	0.577655	0.559466	1.92962	1.26957	2.42913	1.10248	1.14931				1.80265	0.539109	0.745741	2.51494	2.07459	0.980123	1.0844	0.225267	1.15429	0.664556	0.674948
Fig. 9f	IL18rfl/fl												IL18rfl/flAdipoCre
Ap2	1.78555	1.74903	1.2075	0.325483	1.04652	0.462027	0.817726	1.05513	0.947633	1.60509	1.28468	0.999428	0.755557	2.49501	0.441374	1.05602	0.886527	0.645893	2.25827	0.78777	2.65377
Pparγ	0.954074	2.00672	0.343836	0.619495	1.64789	2.20504	1.93185	0.970019	0.8401	0.428659			2.94692	1.87593	2.23204	3.20925	3.1494	1.51827	1.53433	1.77475
Fas	1.01744	1.55005	0.945325	0.319117	1.35432	0.498291	1.19817	1.62895	1.42781	1.11766			2.33365	2.34119	1.98071	1.56789	1.49592	1.5136	1.51836	1.94481
Srebp1c	0.7544	2.21771	1.66848	0.498107	0.567883	2.28447	1.21353	1.37912	0.702591	0.471466			3.52368	1.86825	2.89347	2.08887	2.80506	1.44502	2.46614	3.11636
Acc1	1.25228	1.33187	1.6411	0.301774	0.368887	1.91293	1.44925	1.50976	1.39853	0.560662			2.50652	1.38219	1.79768	1.79302	2.37291	1.49021	1.5214	1.87662
Acc2	0.820246	1.18529	0.984905	0.813691	1.44735	0.667303	1.87796	0.707341	1.03639	1.15758	0.833849		1.18307	1.85277	1.93484	1.0194	1.11543	1.54984	1.64361	1.95664
Atgl	0.78659	1.18318	0.911949	0.388078	1.63419	0.396946	1.38556	1.93681	1.76094	1.65987	0.923727	0.645952	1.788	1.26548	0.655451	1.06779	1.22598	1.22902	1.36226	0.226805	1.98281
Hsl	0.836295	1.21264	1.04492	0.392799	1.8736	1.19159	1.76798	1.67203	1.22231	0.721506	0.412773		2.42742	1.2988	0.591256	1.2749	1.47452	1.04641	1.57438	0.216319	2.04078
Insr	0.937154	1.72254	1.26728	0.432514	2.06672	0.533142	1.17573	1.47582	1.06401	1.1404	0.695616	0.700329	2.09547	1.71183	0.759401	1.62007	1.47658	0.898343	1.38618	0.310928	1.68153
Glut4	0.944242	1.09662	0.977216	1.85784	0.864354	1.33672	0.867032	0.809743	0.655766				0.910596	0.819541	0.460739	0.908862	0.75782	0.844258	0.671631	0.275346	1.24725
Glut1	1.16142	1.53576	0.909349	1.57022	1.3619	0.7776	1.30886	0.985239	0.580332	0.495435			1.32721	1.48331	0.768456	1.40697	1.28189	1.40875	1.29725	1.12039	0.106841
Ucp1	2.4351	3.01058	0.394039	2.53554	1.18402	0.392639	1.31699	0.592195	0.969578	0.388367			0.125981	1.72615	0.556829	2.77448	2.58528	0.863812	0.96316	0.259433
Pgc1α	1.18863	0.947723	1.36305	0.609887	3.54618	0.772782	1.17772	1.13023	0.980167	0.730264	0.552053	0.740835	0.58802	0.690284	0.849588	1.49593	1.04864	3.02699	1.58122	1.1423	3.38719	1.13655
IL6	1.37435	0.821553	1.57012	1.49613	1.30044	0.438904	0.840712	0.572941	0.979692	1.39978			2.409	1.30055	1.37355	1.51642	1.3592	1.32431	1.3629	1.54365	1.07591
Mcp1	1.22809	1.76165	0.522032	3.16186	0.245564	0.643918	1.21818	0.494297	2.94113				3.69139	3.33589	5.68246	1.15886	4.10126	5.46628	3.33274	4.6966	1.4219
Tnfα	2.64678	2.34767	0.463727	0.99096	0.542865	0.289395	1.07316	0.674022	2.16621	1.42267			1.63471	3.8284	2.6791	0.956069	1.79259	2.00529	2.96279	4.02989	1.45927
IL1β	1.64659	1.98176	0.573532	1.97994	0.48384	0.863979	0.7448	0.819765	1.05735				1.68771	1.06794	1.97414	0.755686	0.747154	2.03371	1.89717	5.75486	0.679355	0.959765
Fig. 9g	IL18rfl/fl	IL18rfl/flAdipoCre
	1.31653	0.749004
	1.4804	0.299178
	0.954455	0.118513
	1.09391	0.101408
	0.35961	0.201378
	0.795089	0.156772
Fig. 9h	IL18rfl/fl									IL18rfl/flAdipoCre
EAT	3130.8	4138	4834.14	4462.04	3002.3	3926.11	3491.07	3766.17		3795.34	2868.31	3512.38	3228.08	2542.42	3220.93
SAT	3886.89	3565.92	3980.33	3965.06	4949.9	3678.88	3896.25	4108.61	3924.69	1206.72	1690.37	2468.31	2565	2429.39	2209.55
BAT	936.508	1851.85	1241.38	1223.21						1059.7	1344.83	1428.57	720.93
Fig. 9i-Macrophage	IL18rfl/fl									IL18rfl/flAdipoCre
EAT	24852.3	29790.2	21321.4	34728.4	26365.1	31395.2				40414.3	36015.4	39938.3	60161.2	56909.3	51652.8
SAT	8676.09	20117.7	35718.8	9488.52	22810.5	10838.7	20626.8			14687.4	22528	35123.1	32202.5	23119.9	13569.7
BAT	3808.92	1272.11	3730.16	2773.15	1178.57					4482.76	2166.67	4857.14	3004.65
Fig. 9i-M1	IL18rfl/fl									IL18rfl/flAdipoCre
EAT	18004.2	12799.6	35711.4	25326.9	16536.3	18815	16008.9			43425.2	31794.3	35910.9	55282.4	33413.6
SAT	2406.17	6555.78	6823.77	4229.51	8406.69	4884.01	3894.89			3415.68	2376.85	4996.67	8368.32	9986.03	9798.1
BAT	1448.28	1700.68	1550.26	861.111						3159.24	2328.57	1102.33
Fig. 9i-M2	IL18rfl/fl								IL18rfl/flAdipoCre
EAT	624.473	810.019	499.033	401.777	434.843	508.929	803.98	605.873	966.581	579.003	602.072	743.854
SAT	1254.5	1429.41	1174.89	1216.39	1271.79	1248.79	987.295		354.028	226.54	436.202	191.667	136.26	614.668
BAT	156.688	126.455	113.889						68.9655	42.8571	116.279
Fig. 9g
							60 KDa	pAKT
							60 KDa	AKT
							37 KDa	GAPDH

## Sheet: Supplemental Fig. 1
Fig. S1-EAT	RT				4℃
IL18	0.594698	0.85874	1.35766	1.18891	11.332	8.63643	1.35232	2.12198
IL18r	0.885423	0.925225	1.09944	1.08991	1.17496	1.87315	1.07001	1.19718
NCC	0.68355	0.783341	0.558742	1.97437	0.64881	3.03392	1.07639	6.51581
Fig. S1-SAT	RT				4℃
IL18	1.4371	0.591505	0.880377	1.09102	9.17684	4.04278	1.53216	2.95548
IL18r	1.91031	1.19089	0.851051	0.047749	16.2037	3.54208	2.97702	2.11258
NCC	0.560987	1.682	0.61475	1.14226	25.083	10.5889	1.74928	7.51955
Fig. S1-BAT	RT				4℃
IL18	0.906497	1.24883	0.792819	1.05185	0.807859	1.21413	1.74431	1.14258
IL18r	0.590238	2.20216	0.802325	0.405273	1.84007	1.36591	1.01389	1.1583
NCC	1.17866	1.54423	1.2281	0.04901	3.66401	5.42342	1.55803	2.57372
Fig. S1-EAT
							22 KDa	IL18							62 KDa	IL18r
															37 KDa	GAPDH
							125 KDa	NCC
Fig. S1-SAT
							22 KDa	IL18							62 KDa	IL18r
							125 KDa	NCC								37 KDa	GAPDH
Fig. S1-BAT
						22 KDa	IL18
														62 KDa	IL18r
														37 KDa	GAPDH
						125 KDa	NCC

[truncated: 9 more sheets: Supplemental Fig. 3, Supplemental Fig. 4, Supplemental Fig. 5, Supplemental Fig. 6, Supplemental Fig. 7, Supplemental Fig. 8, Supplemental Fig. 9, Supplemental Fig. 10, Supplemental Fig. 11]
